# Supplementary material for: Advanced preclinical testing of a design-optimized ceramic bearing for a cervical total disc replacement
Source: PLoS One. 2026 Feb 5;21(2):e0339851. doi: 10.1371/journal.pone.0339851 (PMC12875463; doi:10.1371/journal.pone.0339851)
Supplement: S1 File — (XLSX) [file pone.0339851.s001.xlsx]

## Sheet: Tabelle1
	Sample Measure	1	2	3	4	5	6
Geometry [mm]	radial clearance	0.23	0.26	0.288	0.138	0.259	0.244
	posterior radius	6.446	6.426	6.542	6.504	6.483	6.484
	anterior radius	6.83	6.938	6.919	6.924	6.866	6.836
	medio-lateral radius	4.816	4.845	4.872	4.729	4.841	4.833
	channel depth	1.473	1.465	1.467	1.456	1.459	1.463
	superior radius	4.586	4.585	4.584	4.591	4.582	4.589
	posterior cylinder length	1.184	1.3	1.15	1.068	1.12	1.205
	anterior cylinder length	0.642	0.776	0.748	0.69	0.802	0.78
Flexion/extension [-]	dynamic coefficient of friction	0.1674	0.1583	0.1633	0.1717	0.1437	N/A
	friction factor	0.1414	0.1349	0.1378	0.1479	0.1231	N/A
Axial rotation [-]	friction factor	0.0314	0.032	0.0333	0.0375	0.03	N/A
Lateral bending [-]	dynamic coefficient of friction	0.1957	0.2116	0.1773	0.1817	0.038	N/A
	friction factor	0.1632	0.1776	0.1493	0.151	0.0229	N/A
Three coupled rotations under sinusoidal load [-]	friction factor	0.1308	0.107	0.121	0.1155	0.1837	0.1189
Subluxation force [N]	anterior with parallel endplates	86.4223	86.3305	86.6518	88.8089	95.8769	N/A
	posterior with 12° extension	81.0984	78.8495	76.0039	75.499	75.8662	N/A
	laterally with parallel endplates	101.658	96.5982	110.776	96.5071	112.326	N/A
