# Supplementary material for: Advanced preclinical testing of a design-optimized ceramic bearing for a cervical total disc replacement
Source: PLoS One. 2026 Feb 5;21(2):e0339851. doi: 10.1371/journal.pone.0339851 (PMC12875463; doi:10.1371/journal.pone.0339851)
Supplement: S2 File — (XLSX) [file pone.0339851.s002.xlsx]

## Sheet: Figure 4
Fig. 4. Load- and motion profile for the test profile: three coupled rotations under sinusoidal load.
Motion cycle [%]	Axial Load [N]	Flexion/Extension [deg]	Lateral bending [deg]	Axial Rotation [deg]	AP [mm]	ML [mm]
0	100	0	6	-4	0	0
	102.417	0.367157	5.99065	-3.99376	0	0
	104.889	0.733197	5.96843	-3.97858	0	0
	107.35	1.09744	5.93302	-3.9548	0	0
	109.754	1.45933	5.8842	-3.9225	0	0
	112.093	1.81791	5.8195	-3.87963	0	0
	114.499	2.17176	5.7399	-3.8266	0	0
	116.824	2.52031	5.648	-3.76518	0	0
	119.085	2.86305	5.54357	-3.69538	0	0
	121.344	3.19961	5.42631	-3.6172	0	0
	123.527	3.52702	5.29301	-3.52834	0	0
	125.652	3.84637	5.14764	-3.43143	0	0
	127.721	4.15683	4.99088	-3.32704	0	0
	129.735	4.45793	4.82308	-3.21539	0	0
	131.683	4.74869	4.64301	-3.09534	0	0
	133.494	5.0256	4.45046	-2.96698	0	0
	135.239	5.29132	4.24786	-2.83191	0	0
	136.929	5.54561	4.03594	-2.69063	0	0
	138.563	5.7881	3.81561	-2.54373	0	0
	140.122	6.01339	3.58331	-2.38861	0	0
	141.504	6.22391	3.34275	-2.22817	0	0
	142.792	6.42082	3.09509	-2.06306	0	0
	144.009	6.60402	2.84073	-1.89349	0	0
	145.101	6.77083	2.57881	-1.71887	0	0
	146.121	6.91852	2.3098	-1.5393	0	0
	147.037	7.05111	2.03569	-1.35679	0	0
	147.814	7.16807	1.75709	-1.17148	0	0
	148.433	7.26887	1.47461	-0.983425	0	0
	148.979	7.34916	1.18775	-0.792441	0	0
	149.403	7.41187	0.898457	-0.599031	0	0
	149.716	7.45798	0.607315	-0.404543	0	0
	149.917	7.48748	0.314661	-0.209496	0	0
	149.994	7.49917	0.0207795	-0.0138346	0	0
	149.928	7.48913	-0.273102	0.181827	0	0
	149.749	7.46283	-0.565976	0.376984	0	0
	149.458	7.42002	-0.857449	0.571583	0	0
	149.056	7.36051	-1.14718	0.765433	0	0
	148.51	7.28022	-1.43405	0.956417	0	0
	147.902	7.18251	-1.71718	1.14491	0	0
	147.158	7.06875	-1.99656	1.33077	0	0
	146.265	6.93913	-2.27166	1.51383	0	0
	145.251	6.79336	-2.54138	1.69391	0	0
	144.164	6.62761	-2.80369	1.8688	0	0
	142.969	6.44728	-3.05938	2.03925	0	0
	141.691	6.25301	-3.30835	2.20524	0	0
	140.343	6.04524	-3.55046	2.36667	0	0
	138.783	5.81996	-3.78276	2.5218	0	0
	137.161	5.58001	-4.00486	2.66991	0	0
	135.482	5.32803	-4.21843	2.81228	0	0
	133.747	5.06451	-4.42302	2.94868	0	0
	131.954	4.78934	-4.61712	3.07808	0	0
	130.01	4.49905	-4.79761	3.19841	0	0
	128.008	4.19972	-4.96751	3.3115	0	0
	125.95	3.89113	-5.12647	3.41731	0	0
	123.835	3.57331	-5.27416	3.51577	0	0
	121.653	3.24591	-5.40746	3.60464	0	0
	119.405	2.91067	-5.52703	3.68435	0	0
	117.144	2.56915	-5.634	3.75581	0	0
	114.841	2.22169	-5.72832	3.81888	0	0
	112.424	1.86857	-5.81017	3.87345	0	0
	110.085	1.51004	-5.87505	3.91644	0	0
	107.691	1.1487	-5.92652	3.9505	0	0
	105.242	0.784898	-5.96457	3.97594	0	0
	102.758	0.419079	-5.98932	3.99288	0	0
	100.342	0.0519213	-5.99868	3.99912	0	0
	97.9252	-0.315236	-5.99197	3.99465	0	0
	95.4638	-0.681496	-5.97229	3.98123	0	0
	92.9921	-1.04618	-5.93953	3.95909	0	0
	90.5764	-1.40862	-5.89335	3.92857	0	0
	88.2378	-1.7672	-5.82865	3.88569	0	0
	85.8425	-2.12182	-5.75147	3.83431	0	0
	83.4953	-2.47148	-5.662	3.77455	0	0
	81.2346	-2.81543	-5.5601	3.7064	0	0
	78.974	-3.15218	-5.44317	3.62845	0	0
	76.7819	-3.48072	-5.31186	3.54091	0	0
	74.6457	-3.80161	-5.1688	3.44554	0	0
	72.5654	-4.11395	-5.01425	3.34258	0	0
	70.5409	-4.41681	-4.84854	3.23236	0	0
	68.5921	-4.70757	-4.66847	3.11231	0	0
	66.7598	-4.98669	-4.47791	2.98528	0	0
	65.0031	-5.25461	-4.27729	2.85153	0	0
	63.3024	-5.51122	-4.06703	2.71135	0	0
	61.6654	-5.75443	-3.8472	2.5648	0	0
	60.0984	-5.98153	-3.61617	2.41054	0	0
	58.6835	-6.1948	-3.37714	2.25109	0	0
	57.3843	-6.39436	-3.13081	2.08687	0	0
	56.1449	-6.58043	-2.87777	1.91818	0	0
	55.0535	-6.74724	-2.61585	1.74357	0	0
	54.022	-6.89791	-2.34794	1.56476	0	0
	53.0843	-7.03347	-2.07483	1.3828	0	0
	52.274	-7.15363	-1.79699	1.19805	0	0
	51.6504	-7.25575	-1.5148	1.01018	0	0
	51.0984	-7.3378	-1.22831	0.819449	0	0
	50.652	-7.40371	-0.939465	0.62648	0	0
	50.3173	-7.45313	-0.648654	0.432102	0	0
	50.0945	-7.48583	-0.35622	0.237165	0	0
	50.0165	-7.49752	-0.0623386	0.0415039	0	0
	50.0614	-7.49079	0.231543	-0.154157	0	0
	50.2181	-7.46768	0.524638	-0.349425	0	0
	50.4866	-7.42818	0.816441	-0.544134	0	0
	50.8764	-7.3705	1.10643	-0.738236	0	0
	51.4126	-7.29157	1.39348	-0.929409	0	0
	52.0094	-7.19695	1.67728	-1.11835	0	0
	52.7205	-7.08639	1.95743	-1.30476	0	0
	53.5921	-6.95975	2.23352	-1.48837	0	0
	54.6055	-6.81398	2.50324	-1.66844	0	0
	55.6819	-6.6512	2.76665	-1.8441	0	0
	56.8551	-6.47373	3.02366	-2.01544	0	0
	58.1213	-6.28211	3.27396	-2.18231	0	0
	59.4465	-6.07631	3.51717	-2.34445	0	0
	60.9961	-5.85182	3.74991	-2.49986	0	0
	62.6079	-5.6144	3.97377	-2.64918	0	0
	64.2756	-5.36474	4.18899	-2.79266	0	0
	65.9992	-5.10343	4.39557	-2.93038	0	0
	67.7921	-4.82825	4.58967	-3.05978	0	0
	69.7142	-4.54017	4.77215	-3.18143	0	0
	71.7055	-4.2426	4.94414	-3.29595	0	0
	73.7528	-3.93588	5.10531	-3.4032	0	0
	75.8575	-3.61939	5.25498	-3.50298	0	0
	78.0386	-3.29221	5.38861	-3.59207	0	0
	80.2756	-2.95829	5.5105	-3.67333	0	0
	82.5362	-2.61798	5.62	-3.74644	0	0
	84.8173	-2.27163	5.71675	-3.81117	0	0
	87.2339	-1.9185	5.7986	-3.86573	0	0
	89.5843	-1.56075	5.8659	-3.91038	0	0
	91.9669	-1.19996	5.92002	-3.9462	0	0
	94.4055	-0.836598	5.96072	-3.97329	0	0
100	96.9	-0.471	5.988	-3.992	0	0

## Sheet: Figure 5
Fig. 5. Friction loop of the flexion/extension test (above) and lateral bending test (below).
Sample 1		Sample 2		Sample 3		Sample 4		Sample 5
Flexion/extension rotation [deg]	Anterior-posterior force [N]	Flexion/extension rotation [deg]	Anterior-posterior force [N]	Flexion/extension rotation [deg]	Anterior-posterior force [N]	Flexion/extension rotation [deg]	Anterior-posterior force [N]	Flexion/extension rotation [deg]	Anterior-posterior force [N]
0.1537	-16.2929	0.14587	-16.9949	0.13794	-16.2002	0.18286	-17.3852	0.14221	-14.9835
0.2064	-16.1966	0.18791	-17.1005	0.18123	-16.1956	0.22622	-17.2796	0.19554	-15.2267
0.24473	-16.2057	0.23559	-16.9169	0.23456	-16.1176	0.2689	-17.1098	0.23946	-15.0661
0.305	-16.2057	0.28021	-16.7976	0.28421	-16.3058	0.32725	-17.1878	0.29477	-15.0431
0.34391	-16.2287	0.33859	-17.0179	0.33504	-16.0901	0.36809	-17.3209	0.3412	-15.0018
0.39417	-16.4169	0.38062	-17.0592	0.37896	-16.1543	0.40702	-17.275	0.3801	-15.1946
0.43183	-16.5637	0.43272	-17.1693	0.43049	-16.3104	0.46913	-17.3622	0.43665	-15.1349
0.48829	-16.3939	0.47858	-17.1601	0.4694	-16.2461	0.5125	-17.2108	0.47493	-15.3782
0.5373	-16.1782	0.51496	-16.8848	0.51832	-16.1406	0.55642	-16.8573	0.52832	-15.2772
0.57808	-16.1048	0.56648	-16.7058	0.56922	-15.8698	0.6004	-16.5912	0.56911	-14.8825
0.6283	-16.0818	0.61166	-16.6415	0.60122	-15.8009	0.6531	-16.7839	0.61553	-14.7724
0.66034	-16.0772	0.6569	-16.6002	0.6609	-15.8881	0.68948	-16.9124	0.657	-14.8228
0.71492	-16.2654	0.70082	-16.8572	0.69603	-16.0671	0.73849	-17.1695	0.70971	-14.9605
0.7677	-16.4536	0.74911	-16.9444	0.7488	-16.2094	0.77551	-17.2658	0.7537	-15.0799
0.80721	-16.3159	0.7931	-16.8526	0.78832	-16.3195	0.83142	-17.2199	0.79322	-15.1992
0.8292	-16.3113	0.83262	-16.9353	0.82783	-16.0947	0.87469	-16.9721	0.82834	-14.9559
0.89511	-16.2379	0.8854	-16.7012	0.8806	-16.0533	0.9199	-16.7197	0.8811	-14.7632
0.93847	-16.3297	0.92052	-16.5819	0.91573	-16.012	0.95568	-16.8344	0.92941	-14.7402
0.97862	-16.2516	0.97014	-16.614	0.9641	-15.9937	1.01028	-16.582	0.9646	-14.8596
1.01813	-16.2195	1.00466	-16.6002	0.99987	-16.0442	1.04987	-16.6371	1.01292	-14.91
1.07216	-16.1415	1.05613	-16.3524	1.06012	-15.8606	1.09002	-16.6876	1.05376	-14.8091
1.11922	-16.1828	1.09318	-16.4304	1.1066	-15.7504	1.1296	-16.6508	1.10523	-14.8366
1.16007	-16.1415	1.14213	-16.4488	1.14612	-15.9157	1.1842	-16.6692	1.1598	-14.6989
1.20462	-16.2608	1.1949	-16.5543	1.1857	-16.0855	1.23126	-16.9675	1.195	-14.754
1.25291	-16.3205	1.23694	-16.7196	1.2403	-16.0488	1.26645	-16.9996	1.23955	-15.0386
1.28936	-16.2379	1.29278	-16.6553	1.27738	-16.1222	1.31602	-16.7702	1.27536	-15.1854
1.34585	-16.0635	1.31478	-16.5497	1.31944	-15.9386	1.3556	-16.839	1.33186	-15.1212
1.38607	-16.0176	1.37691	-16.4534	1.37651	-15.7458	1.40518	-16.6509	1.37263	-14.9697
1.42623	-16.0956	1.41713	-16.4396	1.41233	-15.8239	1.45789	-16.6967	1.4166	-14.8687
1.4746	-16.1828	1.46859	-16.4901	1.46756	-15.9983	1.5069	-16.9721	1.4712	-14.9697
1.52354	-16.2516	1.51252	-16.6048	1.49898	-16.0901	1.5508	-16.8482	1.52022	-15.0891
1.5687	-16.1415	1.55335	-16.4625	1.55422	-16.0855	1.5948	-16.8023	1.56225	-15.1304
1.61709	-15.9763	1.59789	-16.2193	1.60251	-15.8009	1.62992	-16.5866	1.59807	-15.0523
1.64782	-15.8891	1.6469	-16.2055	1.6509	-15.6495	1.6695	-16.3204	1.65141	-14.9376
1.69997	-15.8707	1.68203	-16.1275	1.68602	-15.7137	1.71782	-16.325	1.69908	-14.731
1.73448	-16.0864	1.7304	-16.2698	1.7344	-15.7688	1.75864	-16.6417	1.7393	-14.9376
1.78717	-16.192	1.77432	-16.4304	1.77455	-16.0212	1.81765	-16.6646	1.77443	-15.0799
1.8412	-16.1736	1.82332	-16.4717	1.81476	-16.1222	1.85405	-16.8069	1.8272	-15.291
1.87632	-15.9763	1.86787	-16.2698	1.85556	-16.0579	1.90242	-16.9583	1.87676	-15.2543
1.9247	-15.99	1.91055	-16.2652	1.91454	-15.8468	1.9526	-16.6967	1.91882	-15.1258
1.97426	-16.0772	1.94573	-16.3845	1.95098	-15.8147	1.9878	-16.66	1.95588	-14.9651
2.01952	-15.9854	2.00471	-16.3019	1.99992	-15.833	2.03172	-16.6233	2.00482	-15.011
2.06092	-16.1048	2.0487	-16.3294	2.0395	-15.8376	2.0713	-16.7931	2.0444	-15.0661
2.09105	-16.013	2.08383	-16.2147	2.09221	-15.8009	2.11523	-16.6095	2.08833	-15.0569
2.14505	-15.8202	2.1322	-15.8475	2.13242	-15.6127	2.17364	-16.4673	2.1455	-14.9927
2.1896	-15.7468	2.16295	-15.7511	2.17635	-15.5347	2.21254	-16.4214	2.18062	-14.6576
2.22918	-15.8294	2.2157	-15.7741	2.2241	-15.5026	2.25707	-16.3112	2.22522	-14.6714
2.27812	-15.8202	2.2728	-15.9439	2.26801	-15.6862	2.30106	-16.4489	2.27793	-14.7999
2.3265	-15.9533	2.31231	-16.0586	2.31317	-15.8101	2.3481	-16.6417	2.30495	-15.0477
2.36915	-16.0405	2.3607	-16.1826	2.3515	-15.8698	2.3789	-16.7472	2.35642	-15.1808
2.40308	-16.0313	2.40021	-16.0495	2.39981	-15.8147	2.40966	-16.6738	2.40032	-15.2589
2.45829	-16.0589	2.4398	-15.999	2.435	-15.7275	2.48	-16.8161	2.4443	-15.0294
2.496	-16.1965	2.4925	-15.9852	2.47454	-15.6586	2.52327	-16.5545	2.48822	-14.9422
2.53991	-16.2287	2.52267	-16.0632	2.5273	-15.6449	2.5459	-16.4489	2.5366	-14.9927
2.5839	-16.2379	2.57223	-15.9852	2.56181	-15.5898	2.60615	-16.4994	2.57486	-14.8504
2.62342	-15.9487	2.6137	-15.9072	2.61708	-15.4705	2.6432	-16.5361	2.61821	-14.9055
2.6586	-15.9304	2.65824	-15.8429	2.65471	-15.4796	2.6934	-16.6141	2.66839	-14.9192
2.71069	-16.0634	2.6928	-15.8292	2.69743	-15.3374	2.733	-16.7013	2.70673	-14.7861
2.75336	-16.0497	2.74551	-16.0357	2.74511	-15.4934	2.77252	-16.683	2.74123	-14.9009
2.80046	-16.2425	2.7939	-16.0678	2.7935	-15.5668	2.8121	-16.6187	2.7764	-14.9789
2.84441	-16.3526	2.82902	-16.0908	2.82423	-15.5668	2.86481	-16.6187	2.83352	-14.9972
2.87392	-16.3205	2.873	-15.9668	2.8726	-15.5439	2.9037	-16.7151	2.8819	-15.0707
2.92535	-16.2057	2.91503	-15.8934	2.91213	-15.4842	2.94768	-16.605	2.92142	-15.0845
2.9687	-16.2425	2.95332	-15.7557	2.96301	-15.4292	2.9885	-16.5453	2.96351	-14.8871
3.01701	-16.1002	2.98974	-15.8613	3.00566	-15.3879	3.03494	-16.5499	3.00804	-14.933
3.0478	-16.2746	3.0469	-15.9347	3.0465	-15.4613	3.06504	-16.5774	3.0558	-14.9605
3.08796	-16.2975	3.08579	-16.0265	3.0948	-15.6173	3.1266	-16.6463	3.08214	-15.0431
3.1338	-16.3847	3.13099	-16.1137	3.12434	-15.5347	3.15299	-16.7839	3.12484	-15.1441
3.1815	-16.5637	3.16425	-16.0265	3.15697	-15.5163	3.20381	-16.8528	3.165	-15.19
3.22169	-16.449	3.21577	-16.0449	3.2116	-15.4154	3.24332	-16.7931	3.2253	-15.1946
3.26443	-16.5408	3.25464	-15.8888	3.24798	-15.4659	3.28226	-16.7334	3.25225	-15.1028
3.30896	-16.5316	3.2892	-16.0081	3.302	-15.3741	3.3294	-16.6095	3.2893	-15.0432
3.34163	-16.3113	3.33248	-15.8429	3.3346	-15.4567	3.36075	-16.504	3.34269	-14.9559
3.39056	-16.2654	3.37583	-15.8246	3.37229	-15.3511	3.4066	-16.6417	3.38411	-15.1854
3.43203	-16.3939	3.41793	-15.9393	3.41877	-15.3374	3.44924	-16.6646	3.42305	-15.0845
3.46212	-16.3526	3.46121	-15.8154	3.46081	-15.3649	3.475	-16.6875	3.46132	-14.9927
3.5086	-16.5591	3.48445	-15.8246	3.49913	-15.3328	3.53093	-16.6417	3.5078	-15.0064
3.55133	-16.5959	3.53527	-15.9623	3.533	-15.4888	3.55978	-16.5636	3.54605	-14.9835
3.58959	-16.4306	3.5849	-15.8154	3.57696	-15.5898	3.61253	-16.4076	3.58123	-15.0156
3.62539	-16.4536	3.62252	-15.7374	3.619	-15.498	3.64451	-16.3984	3.61073	-15.112
3.67558	-16.4857	3.6665	-15.7787	3.66233	-15.4337	3.6979	-16.5223	3.671	-15.1349
3.71453	-16.4398	3.68535	-15.719	3.69688	-15.521	3.73237	-16.5728	3.70679	-15.0707
3.75724	-16.5408	3.73367	-15.8888	3.73892	-15.4475	3.76064	-16.66	3.74506	-14.9973
3.79111	-16.5362	3.77386	-15.9485	3.77409	-15.3741	3.81343	-16.6921	3.78276	-15.0523
3.83383	-16.5821	3.81964	-15.9301	3.82426	-15.521	3.85104	-16.6921	3.82609	-15.1579
3.87144	-16.605	3.85671	-15.9118	3.86134	-15.5347	3.88371	-16.683	3.86687	-15.213
3.90222	-16.6096	3.89693	-15.7879	3.89653	-15.3924	3.93201	-16.738	3.89829	-15.2818
3.94426	-16.7244	3.93518	-15.8521	3.9423	-15.4337	3.96279	-16.6141	3.94344	-15.2359
3.99073	-16.784	3.96909	-15.7557	3.97246	-15.42	4.00803	-16.5958	3.98113	-15.0799
4.02466	-16.7702	4.01872	-15.9026	4.0114	-15.4383	4.04564	-16.5315	4.02131	-15.0523
4.06228	-16.6739	4.04568	-15.8292	4.05406	-15.4796	4.08333	-16.4948	4.06398	-15.2267
4.09996	-16.7886	4.08775	-15.9531	4.09678	-15.5255	4.11726	-16.6325	4.10042	-15.3415
4.1452	-16.8024	4.12667	-15.921	4.1338	-15.6403	4.1574	-16.6417	4.12739	-15.2497
4.17528	-16.885	4.16997	-15.8797	4.16895	-15.5668	4.19759	-16.5453	4.1663	-15.3231
4.2205	-16.8988	4.19259	-15.976	4.20099	-15.5255	4.24095	-16.6738	4.20526	-15.268
4.2582	-16.8942	4.24654	-15.9393	4.24175	-15.3924	4.27542	-16.66	4.25418	-15.0799
4.2959	-16.8667	4.27606	-15.8292	4.28508	-15.3511	4.31185	-16.6049	4.28434	-15.2864
4.32974	-16.9263	4.32444	-15.7236	4.32341	-15.296	4.34452	-16.7748	4.32517	-15.2543
4.36366	-16.8666	4.35267	-15.7374	4.35165	-15.2089	4.38903	-16.7381	4.35972	-15.3093
4.40136	-16.9538	4.3947	-15.7052	4.3874	-15.3695	4.42233	-16.7013	4.38855	-15.3369
4.43522	-17.22	4.42863	-15.9256	4.42823	-15.4246	4.45249	-16.683	4.43313	-15.3185
4.48043	-17.0502	4.46318	-15.9577	4.46593	-15.4292	4.49396	-16.7977	4.46329	-15.3598
4.51813	-17.1558	4.5008	-15.8797	4.50354	-15.3971	4.5391	-16.7059	4.50468	-15.2634
4.55198	-16.9768	4.54163	-15.8567	4.53369	-15.4888	4.56926	-16.5499	4.53859	-15.268
4.59343	-16.9171	4.57179	-15.8383	4.57139	-15.3236	4.61073	-16.559	4.58006	-15.0982
4.6217	-16.9309	4.61318	-15.6731	4.6203	-15.3098	4.64582	-16.4856	4.61392	-15.0845
4.66244	-16.9906	4.64709	-15.8062	4.64166	-15.3374	4.67722	-16.4489	4.65347	-15.0064
4.69636	-17.0594	4.68352	-15.8246	4.6894	-15.4154	4.7212	-16.6922	4.68676	-15.2359
4.73657	-17.2981	4.71996	-15.8521	4.72333	-15.6127	4.7557	-16.7518	4.72446	-15.3415
4.76358	-17.3439	4.75758	-16.0724	4.75156	-15.5255	4.78644	-16.7151	4.75708	-15.4746
4.8106	-17.2935	4.79022	-15.9714	4.7892	-15.6632	4.82413	-16.8436	4.79724	-15.5159
4.83635	-17.4036	4.82289	-15.9898	4.82249	-15.6632	4.84988	-16.7518	4.8387	-15.4654
4.87593	-17.2384	4.85994	-15.9072	4.85892	-15.576	4.89637	-16.5728	4.86696	-15.2038
4.89854	-17.1695	4.9032	-15.6869	4.89528	-15.2043	4.92517	-16.7288	4.90026	-15.0661
4.93246	-17.2522	4.9346	-15.6318	4.93106	-15.3924	4.95028	-16.5728	4.93597	-15.1808
4.9801	-17.3761	4.96035	-15.797	4.95932	-15.4246	4.99677	-16.6922	4.96736	-15.1946
5.00208	-17.399	4.99553	-15.7603	4.99827	-15.3924	5.01561	-16.7977	5.00317	-15.2221
5.03914	-17.477	5.02568	-15.8751	5.03156	-15.5256	5.0602	-16.7656	5.02955	-15.2451
5.07369	-17.3944	5.05708	-15.8338	5.05668	-15.4613	5.08973	-16.5636	5.07163	-15.1671
5.10572	-17.3761	5.09658	-15.618	5.0937	-15.2915	5.12607	-16.3433	5.10422	-14.9376
5.14526	-17.2568	5.1355	-15.4207	5.12882	-15.1308	5.15432	-16.3066	5.12368	-14.8412
5.1741	-17.1787	5.1669	-15.2554	5.16022	-15.0803	5.18761	-16.2699	5.16512	-14.9147
5.20926	-17.3669	5.19077	-15.54	5.18974	-15.1492	5.22467	-16.5728	5.19715	-14.8871
5.24066	-17.422	5.2316	-15.5446	5.23308	-15.3007	5.2611	-16.6875	5.22542	-15.0661
5.27898	-17.5826	5.2674	-15.6639	5.26009	-15.4338	5.29122	-16.7839	5.26562	-15.1028
5.30599	-17.7065	5.2937	-15.6548	5.29212	-15.5164	5.32634	-16.6187	5.30016	-15.1212
5.33802	-17.523	5.32195	-15.641	5.336	-15.2915	5.34894	-16.5453	5.33338	-15.0523
5.37438	-17.3256	5.36152	-15.2922	5.36426	-15.1676	5.38914	-16.3342	5.36916	-14.8045
5.41016	-17.2797	5.39481	-15.361	5.39441	-14.9059	5.42055	-16.325	5.39554	-14.7907
5.44156	-17.3853	5.42999	-15.2646	5.42582	-14.7866	5.45572	-16.3204	5.4326	-14.7035
5.4761	-17.3715	5.46194	-15.2601	5.4635	-14.9427	5.48398	-16.2561	5.46589	-14.7173
5.49871	-17.6515	5.49332	-15.3564	5.49544	-15.0712	5.51852	-16.6279	5.49478	-14.8366
5.53514	-17.7524	5.531	-15.5033	5.52118	-15.1538	5.54984	-16.7885	5.53237	-14.9513
5.56962	-17.6423	5.55926	-15.5492	5.55572	-15.4154	5.58185	-16.7518	5.5669	-15.1808
5.59914	-17.8029	5.59066	-15.5767	5.59026	-15.4796	5.61325	-16.7105	5.59202	-15.268
5.62799	-17.679	5.61892	-15.742	5.62166	-15.3328	5.64088	-16.7426	5.614	-14.9835
5.66126	-17.5918	5.64718	-15.3931	5.64992	-15.2777	5.67542	-16.5866	5.65796	-14.91
5.68952	-17.5964	5.68611	-15.2922	5.68068	-15.1492	5.70304	-16.66	5.68307	-14.7632
5.71338	-17.679	5.70808	-15.3886	5.70077	-15.0804	5.72627	-16.7013	5.7176	-14.6989
5.74916	-17.7846	5.73822	-15.4115	5.73782	-15.218	5.75641	-16.7426	5.74586	-14.9514
5.77742	-17.8718	5.76584	-15.3702	5.76167	-15.3374	5.79219	-16.7564	5.77473	-14.8917
5.80629	-17.7891	5.79786	-15.6272	5.79746	-15.1125	5.82296	-16.738	5.8055	-14.9743
5.8402	-17.8718	5.82549	-15.4712	5.82508	-15.1354	5.8512	-16.6279	5.82308	-14.7724
5.86029	-17.7249	5.84997	-15.1958	5.84768	-14.9151	5.87946	-16.5315	5.85133	-14.474
5.89105	-17.4862	5.88262	-15.1315	5.88347	-14.603	5.90519	-16.3755	5.88397	-14.3639
5.92055	-17.5643	5.91086	-15.0673	5.90732	-14.5755	5.92905	-16.4948	5.91222	-14.4924
5.94441	-17.6606	5.93848	-15.1728	5.9318	-14.7728	5.96169	-16.5131	5.9367	-14.5658
5.97328	-17.7524	5.95606	-15.2968	5.96068	-14.9243	5.98679	-16.6967	5.96872	-14.7999
5.99965	-17.9544	5.98807	-15.5354	5.98767	-15.0345	6.01442	-16.8436	5.99508	-14.8963
6.03229	-17.9957	6.01758	-15.5446	6.02283	-15.1676	6.04455	-16.582	6.02522	-14.7356
6.06494	-17.7203	6.04708	-15.2784	6.04668	-14.9518	6.07092	-16.5177	6.04907	-14.5658
6.08879	-17.6102	6.07722	-15.205	6.07682	-14.6948	6.09979	-16.4351	6.08423	-14.3822
6.10887	-17.4771	6.10107	-15.1591	6.10067	-14.5066	6.1249	-16.2929	6.10557	-14.1573
6.13901	-17.4082	6.13371	-14.9938	6.12954	-14.5571	6.15629	-16.3617	6.13695	-14.3134
6.16788	-17.601	6.15631	-15.1178	6.15151	-14.5158	6.1839	-16.605	6.16332	-14.3685
6.19178	-17.7708	6.18518	-15.3886	6.18227	-14.7912	6.20587	-16.8069	6.19219	-14.5337
6.22627	-18.0553	6.21908	-15.3564	6.21051	-14.9886	6.23538	-16.9583	6.21855	-14.6485
6.25208	-18.1104	6.2467	-15.5262	6.24253	-15.062	6.25295	-16.8987	6.23613	-14.7402
6.27781	-17.7662	6.26929	-15.6043	6.26889	-14.9381	6.2888	-16.7885	6.27128	-14.6347
6.30921	-17.7524	6.29314	-15.3564	6.29399	-14.8096	6.32014	-16.6462	6.28885	-14.6025
6.32615	-17.6239	6.32264	-15.2141	6.31476	-14.7178	6.34279	-16.7426	6.32342	-14.4557
6.35626	-17.5734	6.34466	-15.205	6.34429	-14.5526	6.36664	-16.6279	6.34665	-14.2675
6.37508	-17.6515	6.36601	-15.3014	6.36186	-14.6856	6.38734	-16.6738	6.36927	-14.5016
6.40018	-17.8901	6.38987	-15.4207	6.38696	-14.8784	6.41369	-16.8803	6.39688	-14.653
6.42528	-17.8534	6.41497	-15.54	6.41708	-14.9289	6.43126	-16.9767	6.41947	-14.6806
6.45478	-18.0691	6.44509	-15.7695	6.44594	-14.9931	6.46327	-16.9721	6.44708	-14.7448
6.46548	-18.0645	6.45763	-15.6089	6.4635	-15.1721	6.47523	-16.9308	6.47091	-14.6943
6.49689	-17.8901	6.48899	-15.563	6.48238	-15.1538	6.50789	-16.761	6.49169	-14.4786
6.51695	-17.8993	6.50347	-15.4528	6.51064	-14.8509	6.5292	-16.7105	6.51303	-14.4373
6.53766	-17.7524	6.53362	-15.3014	6.53008	-14.9105	6.5455	-16.7793	6.5331	-14.4511
6.54835	-17.757	6.54866	-15.2876	6.54826	-14.8142	6.57068	-16.8711	6.55316	-14.4924
6.5785	-17.8809	6.56877	-15.5217	6.57088	-14.6948	6.59012	-16.9629	6.57329	-14.6438
6.59794	-18.0048	6.59201	-15.5171	6.5935	-14.9886	6.61332	-16.9583	6.60029	-14.6714
6.62311	-18.0186	6.61522	-15.6364	6.61357	-15.1079	6.63151	-16.8666	6.61972	-14.676
6.6413	-18.0691	6.63027	-15.5446	6.63552	-14.9014	6.6548	-16.8207	6.6392	-14.5429
6.66262	-17.7111	6.65228	-15.3151	6.6544	-14.7591	6.67047	-16.5728	6.6656	-14.3823
6.68143	-17.4495	6.67614	-15.1224	6.6795	-14.5893	6.68991	-16.4122	6.6844	-14.2859
6.70093	-17.4358	6.69494	-14.9617	6.69642	-14.4332	6.70752	-16.4856	6.69568	-14.2354
6.72164	-17.6147	6.71695	-15.0948	6.71277	-14.5296	6.72888	-16.5958	6.72021	-14.2583
6.7417	-17.5872	6.73579	-15.4023	6.73602	-14.7453	6.75144	-16.8069	6.74217	-14.4006
6.7624	-17.8213	6.75209	-15.439	6.75922	-14.8555	6.77283	-16.9538	6.75722	-14.6668
6.78442	-17.9223	6.77654	-15.5308	6.77238	-14.9748	6.79355	-16.9354	6.78104	-14.6071
6.80136	-17.7203	6.79164	-15.5905	6.79691	-14.9886	6.81549	-16.9721	6.79866	-14.7035
6.8164	-17.601	6.8199	-15.3335	6.82013	-14.8279	6.83304	-16.738	6.82503	-14.4924
6.8447	-17.6193	6.83871	-15.2279	6.83894	-14.6994	6.8557	-16.6784	6.84384	-14.3685
6.86728	-17.4587	6.85438	-15.2233	6.85404	-14.6994	6.87074	-16.8344	6.86272	-14.3822
6.88609	-17.6285	6.87513	-15.2784	6.87664	-14.7499	6.89142	-16.9996	6.88154	-14.5016
6.90624	-17.8304	6.8902	-15.563	6.89544	-14.8371	6.90842	-17.0455	6.89658	-14.7999
6.92254	-17.8488	6.91652	-15.5721	6.91621	-14.9656	6.92724	-17.2704	6.91922	-14.8733
6.93946	-18.0829	6.93541	-15.6961	6.93502	-14.9748	6.94792	-17.174	6.93992	-14.8871
6.95959	-17.9681	6.95422	-15.6823	6.95194	-14.8325	6.96681	-16.9859	6.95496	-14.8366
6.97714	-17.7846	6.97114	-15.5768	6.97271	-14.782	6.98374	-16.8252	6.97761	-14.7081
6.99342	-17.5459	6.99065	-15.4574	6.98713	-14.6443	7.0038	-16.7197	6.9889	-14.5842
7.01042	-17.5872	7.00255	-15.3197	7.0034	-14.6398	7.01764	-16.9078	7.0108	-14.6806
7.02736	-17.5459	7.01953	-15.3289	7.02102	-14.7407	7.03582	-16.9996	7.02592	-14.7494
7.04434	-17.9314	7.03898	-15.4941	7.03733	-14.9151	7.05093	-17.1373	7.04724	-14.8458
7.06064	-17.959	7.05282	-15.6869	7.05494	-15.0482	7.06472	-17.3439	7.05606	-15.0753
7.0751	-17.9544	7.07352	-15.7052	7.07312	-15.1813	7.0879	-17.2704	7.07614	-14.9835
7.09392	-17.9544	7.0879	-15.6685	7.08634	-15.1446	7.1005	-17.0869	7.09124	-14.8779
7.10462	-17.6698	7.10113	-15.5079	7.10264	-15.0253	7.11618	-17.0088	7.10754	-14.7265
7.11968	-17.6193	7.11555	-15.4161	7.11765	-14.8922	7.13064	-16.9951	7.1238	-14.6989
7.13345	-17.5964	7.13316	-15.2233	7.12961	-14.8601	7.14065	-16.8987	7.13451	-14.5796
7.14852	-17.6652	7.14819	-15.4299	7.14842	-14.805	7.15448	-17.0547	7.1552	-14.8366
7.16112	-17.8396	7.15952	-15.5813	7.16038	-15.1125	7.16834	-17.2842	7.1678	-14.9789
7.17615	-17.9039	7.1733	-15.6731	7.1754	-15.1676	7.18023	-17.3347	7.17788	-15.0477
7.18936	-17.8259	7.18336	-15.6777	7.18548	-15.1492	7.1947	-17.0685	7.1929	-15.1349
7.20376	-17.7478	7.19848	-15.5722	7.2006	-15.0207	7.20471	-17.0134	7.20424	-14.9284
7.21573	-17.578	7.20975	-15.4253	7.2106	-14.8187	7.21665	-16.8528	7.2155	-14.8274
7.2251	-17.3623	7.22358	-15.2968	7.22444	-14.5893	7.2298	-16.7564	7.2306	-14.7678
7.23642	-17.422	7.23672	-15.283	7.23195	-14.6948	7.24364	-16.761	7.2381	-14.5842
7.24895	-17.523	7.24238	-15.4069	7.24387	-14.8784	7.25498	-16.8574	7.24814	-14.7861
7.25963	-17.5413	7.25498	-15.5354	7.25458	-14.9794	7.26308	-17.0777	7.26074	-14.8458
7.26845	-17.7432	7.27	-15.5859	7.2671	-15.1676	7.2763	-17.1236	7.2745	-14.9697
7.28035	-17.8167	7.27819	-15.7052	7.2759	-15.14	7.2863	-17.2429	7.28017	-15.1074
7.29355	-17.8167	7.28693	-15.7649	7.28715	-15.2685	7.29447	-17.1144	7.29214	-15.0753
7.303	-17.6606	7.29762	-15.6135	7.2947	-15.218	7.30518	-17.0364	7.3034	-14.9743
7.31425	-17.5092	7.30644	-15.563	7.30604	-14.9335	7.31337	-16.8023	7.31157	-14.8045
7.32054	-17.3577	7.31895	-15.4482	7.31855	-14.9197	7.32525	-16.8206	7.32095	-14.754
7.33314	-17.3669	7.32524	-15.3427	7.32547	-14.8784	7.33217	-16.7793	7.32974	-14.6806
7.3406	-17.4541	7.33406	-15.3335	7.33744	-14.8876	7.34405	-16.9997	7.34234	-14.7953
7.34942	-17.578	7.3422	-15.462	7.34242	-15.0528	7.3516	-16.9629	7.34864	-14.9835
7.35635	-17.578	7.3579	-15.6731	7.35624	-15.3052	7.36168	-16.9996	7.35865	-15.1716
7.36384	-17.5872	7.36231	-15.5997	7.36254	-15.2961	7.36924	-16.9721	7.36807	-15.089
7.37326	-17.4725	7.37046	-15.6318	7.37194	-15.0161	7.37608	-16.8895	7.375	-14.8504
7.3846	-17.2292	7.38237	-15.4482	7.38072	-15.0115	7.38804	-16.6417	7.385	-14.6347
7.3909	-17.1604	7.38678	-15.2509	7.3889	-14.8417	7.39371	-16.6738	7.39191	-14.5888
7.40025	-17.1053	7.39497	-15.2784	7.39394	-14.7224	7.40056	-16.7793	7.39695	-14.6393
7.4097	-17.4404	7.40244	-15.5446	7.39898	-14.9518	7.40621	-16.9354	7.40514	-14.8091
7.41411	-17.5367	7.41377	-15.6364	7.41275	-15.2318	7.41251	-17.1511	7.41765	-15.1349
7.42096	-17.7065	7.41944	-15.7878	7.41967	-15.3052	7.42574	-17.1327	7.42142	-15.1946
7.42661	-17.6285	7.42574	-15.7925	7.42471	-15.4062	7.4332	-17.1649	7.43024	-15.1349
7.43228	-17.5505	7.43196	-15.6731	7.43032	-15.3144	7.43698	-16.9859	7.43646	-14.9009
7.44047	-17.2522	7.43824	-15.5721	7.43784	-15.2226	7.44517	-16.8941	7.44211	-14.8137
7.44614	-17.1971	7.4458	-15.4069	7.44477	-15.0161	7.44895	-16.6784	7.44967	-14.832
7.45298	-17.2292	7.45084	-15.5905	7.4517	-14.984	7.45272	-16.839	7.45597	-14.7494
7.45738	-17.2292	7.45768	-15.5033	7.45737	-15.0161	7.45768	-16.7931	7.4629	-14.9422
7.46557	-17.3715	7.4646	-15.4895	7.46296	-15.1308	7.4646	-16.9262	7.46848	-15.0477
7.46935	-17.5184	7.4646	-15.6043	7.4642	-15.2272	7.46964	-16.9997	7.4691	-15.0156
7.4725	-17.3807	7.46964	-15.6364	7.46798	-15.1584	7.4772	-16.9905	7.4754	-15.0523
7.47684	-17.4266	7.4772	-15.485	7.4768	-15.2089	7.4772	-16.7748	7.48044	-15.0799
7.48374	-17.3073	7.47783	-15.5354	7.4768	-15.1951	7.48035	-16.7748	7.4817	-14.9054
7.485	-17.0961	7.48224	-15.4574	7.48247	-15.0299	7.4835	-16.6462	7.48548	-14.8596
7.4913	-17.165	7.4835	-15.3105	7.4831	-14.9243	7.48784	-16.5223	7.488	-14.7999
7.4913	-17.1466	7.4897	-15.2692	7.48806	-15.0069	7.4897	-16.6876	7.49296	-14.6117
7.49445	-17.0135	7.4897	-15.2968	7.4893	-14.9518	7.49348	-16.7289	7.4942	-14.7907
7.49634	-17.1833	7.49537	-15.4758	7.49497	-15.0069	7.496	-16.6646	7.49861	-14.8641
7.4976	-17.1558	7.496	-15.5079	7.4956	-15.1079	7.496	-16.6921	7.5005	-15.034
7.50327	-17.0548	7.496	-15.4758	7.4956	-15.3741	7.50041	-16.7426	7.5005	-14.9881
7.5039	-17.1191	7.50167	-15.4758	7.50001	-15.2823	7.5023	-16.5453	7.50554	-14.855
7.5039	-17.0502	7.5023	-15.283	7.5019	-15.1033	7.5023	-16.3755	7.5068	-14.5933
7.5039	-16.9171	7.5023	-15.0076	7.5019	-15.0344	7.5023	-16.2837	7.5068	-14.5383
7.5039	-16.8666	7.5023	-15.1407	7.5019	-14.9427	7.5023	-16.3525	7.5068	-14.5796
7.5039	-16.9447	7.5023	-15.0168	7.5019	-14.9105	7.5023	-16.2515	7.5068	-14.552
7.5039	-16.9034	7.5023	-15.0214	7.5019	-15.0023	7.5023	-16.3663	7.5068	-14.7265
7.5039	-17.0456	7.5023	-15.0902	7.5019	-15.1217	7.5023	-16.5269	7.5068	-14.676
7.5039	-16.9952	7.5023	-15.1591	7.5019	-15.0895	7.5023	-16.38	7.5068	-14.6989
7.5039	-16.6739	7.5023	-14.9939	7.5019	-14.9014	7.5023	-16.0955	7.5068	-14.5061
7.5039	-16.4719	7.5023	-14.9617	7.5019	-14.6398	7.5023	-16.0358	7.5068	-14.5979
7.5039	-16.4857	7.5023	-14.9526	7.5019	-14.5893	7.5023	-15.967	7.5068	-14.3226
7.5039	-16.4949	7.5023	-14.7781	7.5019	-14.5158	7.5023	-16.1184	7.5068	-14.396
7.5039	-16.7381	7.5023	-14.9021	7.5019	-14.6765	7.5023	-16.1965	7.5068	-14.6163
7.5039	-16.7932	7.5023	-15.1361	7.5019	-15.0528	7.5023	-16.1919	7.5068	-14.676
7.5039	-16.7473	7.5023	-15.1086	7.5019	-15.1125	7.5023	-16.1689	7.5068	-14.7953
7.5039	-16.3664	7.5023	-14.8424	7.5019	-14.8876	7.5023	-15.8247	7.5068	-14.5521
7.5039	-16.1599	7.5023	-14.6818	7.5019	-14.6856	7.5023	-15.609	7.5068	-14.2859
7.5039	-16.2654	7.5023	-14.4844	7.5019	-14.6535	7.49726	-15.6411	7.5068	-14.0334
7.5039	-16.2792	7.5023	-14.3605	7.50001	-14.525	7.496	-15.7192	7.50176	-14.0885
7.49823	-16.1598	7.49726	-14.4936	7.49686	-14.6489	7.496	-15.5769	7.5005	-14.1115
7.4976	-16.1048	7.496	-14.5762	7.4956	-14.626	7.496	-15.586	7.5005	-14.3088
7.4976	-15.9809	7.496	-14.3651	7.4956	-14.4837	7.496	-15.4438	7.5005	-14.2354
7.4976	-15.7927	7.496	-14.2503	7.4956	-14.2726	7.49033	-15.2005	7.5005	-13.8315
7.49256	-15.6641	7.4897	-14.1861	7.49056	-13.9329	7.4897	-15.15	7.49483	-13.68
7.4913	-15.6733	7.4897	-14.0851	7.4893	-13.9743	7.48536	-15.0628	7.4942	-13.5286
7.48626	-15.5494	7.48536	-13.9795	7.48434	-13.9788	7.4835	-14.9435	7.48986	-13.4964
7.48374	-15.2924	7.4835	-13.8786	7.4831	-13.6897	7.47972	-14.6498	7.488	-13.2716
7.47933	-14.8931	7.47846	-13.5757	7.47806	-13.3179	7.47216	-14.2367	7.48233	-13.0421
7.47374	-14.503	7.47153	-13.0387	7.47176	-13.0471	7.46586	-13.8466	7.47603	-12.5785
7.46683	-14.3836	7.46586	-12.7495	7.46609	-12.657	7.45893	-13.6859	7.47036	-12.1517
7.46116	-14.2185	7.45956	-12.7036	7.45924	-12.6203	7.45272	-13.7318	7.46476	-12.092
7.4536	-14.0716	7.45334	-12.6761	7.45359	-12.7672	7.44769	-13.6951	7.45849	-12.1333
7.44802	-14.0348	7.44832	-12.3961	7.44729	-12.579	7.44013	-13.2821	7.45156	-11.8442
7.4411	-13.4152	7.44013	-12.0381	7.44036	-12.0329	7.43446	-12.5982	7.44652	-11.399
7.43039	-12.7911	7.43259	-11.3405	7.42785	-11.2939	7.4257	-11.9189	7.43775	-10.8161
7.42409	-12.1393	7.42195	-10.6475	7.42219	-10.6973	7.41566	-11.3682	7.42835	-10.0588
7.41095	-11.7722	7.41503	-10.3767	7.41022	-10.1878	7.4018	-11.1617	7.41512	-9.77426
7.40529	-11.6574	7.40558	-10.2253	7.40212	-9.95835	7.39684	-11.1066	7.40764	-9.6274
7.39465	-11.4647	7.39118	-9.95906	7.39394	-9.88033	7.38678	-10.8587	7.3938	-9.26024
7.37956	-10.8818	7.38426	-9.62401	7.38323	-9.45349	7.3705	-10.2759	7.38813	-8.83799
7.36822	-10.253	7.3755	-9.17423	7.37135	-8.71916	7.36168	-9.37172	7.375	-8.14954
7.3576	-9.47278	7.35916	-8.26549	7.3575	-8.05368	7.34908	-8.73835	7.36618	-7.33719
7.34753	-8.74303	7.34656	-7.65508	7.34742	-7.42031	7.3378	-8.11875	7.3499	-6.69464
7.33689	-8.38504	7.33655	-7.15479	7.33365	-6.96594	7.32398	-7.75618	7.33982	-6.31371
7.32369	-7.99952	7.32272	-6.67289	7.32232	-6.56664	7.31146	-7.36605	7.3247	-5.94653
7.3111	-7.48549	7.30895	-6.17263	7.30855	-6.1398	7.29825	-6.94841	7.31345	-5.25809
7.29795	-6.87507	7.30014	-5.7871	7.2947	-5.50644	7.28385	-6.27373	7.30338	-4.73028
7.286	-6.17742	7.2876	-5.04817	7.28595	-4.90979	7.27126	-5.4889	7.2896	-4.03726
7.26906	-5.52572	7.27252	-4.5525	7.27212	-4.3315	7.2575	-4.94277	7.27576	-3.20196
7.25522	-4.87399	7.2625	-3.8916	7.25646	-3.59715	7.2449	-4.19463	7.2645	-2.68332
7.2402	-4.26358	7.24616	-3.22151	7.24009	-2.75726	7.23356	-3.55668	7.24625	-1.97652
7.22886	-3.53841	7.22923	-2.54225	7.2282	-2.20191	7.21727	-3.0197	7.23185	-1.19629
7.21885	-2.99224	7.21476	-2.00985	7.21688	-1.52724	7.2035	-2.4414	7.22178	-0.539993
7.19998	-2.44149	7.20475	-1.51419	7.2006	-0.944346	7.19092	-1.88607	7.20925	-0.0121729
7.18745	-1.98254	7.18966	-1.09651	7.18737	-0.467046	7.17958	-1.56479	7.19542	0.566117
7.17236	-1.53732	7.17336	-0.577889	7.1717	-0.0861057	7.16767	-0.922255	7.17787	0.928687
7.15921	-0.871862	7.15952	-0.0271385	7.1566	0.703314	7.14629	-0.224635	7.16276	1.73189
7.14096	0.0231082	7.1444	0.808161	7.1466	1.39175	7.1344	0.757555	7.15025	2.53046
7.12845	0.945628	7.12748	1.90506	7.12898	2.17654	7.11874	1.66169	7.13577	3.38872
7.11592	1.73046	7.11435	2.48338	7.1127	3.06696	7.10302	2.25836	7.1176	4.18731
7.09706	2.28119	7.10239	3.17639	7.09695	3.64065	7.0879	2.63012	7.10752	4.76562
7.08384	2.57953	7.08358	3.67667	7.0838	4.01241	7.07098	3.18085	7.0862	4.97214
7.07004	3.24503	7.07162	4.03007	7.07248	4.62743	7.0591	3.7362	7.07486	5.39897
7.05315	4.13541	7.05406	4.65426	7.05178	5.34339	7.04148	4.47054	7.05668	6.12871
7.03678	4.7091	7.04148	5.39776	7.03734	6.05937	7.0277	5.38386	7.04472	6.73455
7.02172	5.77391	7.02642	6.34323	7.02038	6.99107	7.0063	6.20085	7.02904	7.54692
7.00664	6.67805	7.00574	7.05462	7.00158	7.90441	6.99126	6.85256	7.00836	8.30419
6.98468	7.10947	6.98687	7.7247	6.9871	8.56989	6.97058	7.73834	6.992	8.98345
6.9734	7.87596	6.96995	8.6105	6.96955	9.23539	6.9561	8.46349	6.97821	9.44241
6.94888	8.72961	6.95358	9.17502	6.95318	9.92383	6.94294	9.01427	6.95808	10.0483
6.93194	9.29871	6.93664	9.72576	6.93436	10.6352	6.92785	9.77612	6.93738	10.7505
6.9075	10.0881	6.91972	10.6345	6.91556	11.3466	6.90524	10.639	6.92046	11.3517
6.8886	10.9831	6.89897	11.3321	6.8929	12.0947	6.88456	11.5202	6.8978	12.1595
6.87168	11.7725	6.87638	12.1215	6.87598	13.109	6.86258	12.3784	6.88088	12.8571
6.85664	12.8052	6.85946	13.1726	6.85655	13.9214	6.83869	13.2734	6.8602	13.7566
6.83399	13.7414	6.83686	14.0216	6.83271	14.8301	6.81988	14.1271	6.83572	14.5506
6.81328	14.4941	6.81988	14.6504	6.81508	15.6471	6.80296	14.7742	6.82187	15.2069
6.79635	15.1918	6.79854	15.4398	6.79438	16.2254	6.77661	15.5085	6.79928	15.822
6.77308	15.7655	6.77284	16.1145	6.77369	16.8908	6.75898	16.2337	6.77859	16.3727
6.74671	16.7017	6.75394	16.8121	6.75354	17.7996	6.74078	17.17	6.76228	17.0841
6.72728	17.8033	6.73198	17.7668	6.73346	18.7221	6.72071	18.2026	6.73586	17.6027
6.71285	18.7946	6.705	18.804	6.70962	19.5069	6.69435	19.3042	6.71452	18.2407
6.68714	19.8961	6.68808	19.5751	6.68328	19.7823	6.66919	20.0339	6.69257	18.3325
6.66386	20.6167	6.66361	19.7954	6.66572	19.5941	6.64785	20.3965	6.6656	18.0846
6.64126	20.8829	6.65165	19.9055	6.64621	19.1398	6.6234	20.5755	6.64803	17.8781
6.61993	20.9609	6.62149	19.7954	6.62234	18.8231	6.60583	20.4378	6.62349	17.7726
6.59483	21.1766	6.59451	19.7036	6.59411	18.9149	6.57506	20.6673	6.5965	17.846
6.57038	21.3602	6.58197	19.8872	6.57467	19.1122	6.5543	21.0344	6.57643	18.0801
6.5433	21.6448	6.55682	20.1901	6.55146	19.2637	6.5292	21.1492	6.55636	18.461
6.52573	21.9201	6.52792	20.1396	6.52502	19.227	6.50661	21.0574	6.5274	18.2682
6.50127	21.8192	6.50031	20.0662	6.4974	18.9011	6.48779	21.0436	6.50481	18.1168
6.48496	21.6585	6.47899	19.7632	6.47921	18.6808	6.46522	20.5663	6.48662	18.1168
6.4492	21.6585	6.4539	19.5613	6.45726	18.6395	6.44004	20.4791	6.46091	17.9974
6.43414	21.5392	6.43382	19.52	6.43342	18.9194	6.4099	20.6765	6.43581	18.0066
6.4052	21.631	6.40621	19.7495	6.40832	19.0939	6.38982	21.0023	6.41322	18.3095
6.38699	21.9201	6.38984	19.9698	6.38384	19.1948	6.3685	21.0207	6.39314	18.3049
6.36064	21.8926	6.3622	19.9881	6.35552	19.103	6.34278	21.0941	6.36609	18.2545
6.3368	21.8008	6.3346	19.9055	6.34172	18.9837	6.32584	21.0757	6.34223	18.5069
6.3048	21.8192	6.3095	19.8	6.31412	18.9699	6.29823	20.9472	6.31651	18.4243
6.28472	21.6631	6.28942	19.6347	6.28902	18.9975	6.26802	20.9197	6.29141	18.3004
6.26213	21.6448	6.26181	19.676	6.26392	18.8965	6.24542	20.8784	6.27384	18.2958
6.2294	21.7733	6.24173	19.6806	6.23631	18.9057	6.22283	20.9426	6.24372	18.4105
6.21372	21.7779	6.21404	19.6669	6.21616	18.9562	6.19522	20.9564	6.21862	18.3554
6.19176	21.9385	6.1839	19.6806	6.18915	18.8965	6.16887	21.0069	6.19344	18.4794
6.16541	21.8972	6.15943	19.7541	6.16405	18.9608	6.14377	20.9564	6.16581	18.7088
6.13466	21.9523	6.14437	19.7724	6.13393	19.0525	6.11804	20.961	6.14573	18.6951
6.10955	21.9477	6.11613	19.8367	6.12389	19.1489	6.0898	20.7728	6.12314	18.5069
6.08382	21.8238	6.08852	19.878	6.08812	18.9241	6.06721	20.6856	6.09051	18.5115
6.0537	21.6952	6.06091	19.8091	6.058	18.8552	6.04392	20.7315	6.0629	18.3325
6.03111	21.7457	6.04083	19.6623	6.03227	18.7313	6.0169	20.502	6.03528	18.2958
6.0129	21.6264	6.00818	19.5751	6.00778	18.7772	5.98802	20.6443	6.01456	18.5252
5.97712	21.6356	5.9768	19.7632	5.97891	18.9194	5.95977	20.7361	5.98632	18.5207
5.95012	21.7136	5.95544	19.6255	5.94877	19.2132	5.93153	20.7866	5.95053	18.562
5.92054	21.6723	5.92218	19.7036	5.92241	19.0755	5.90076	20.7636	5.92605	18.6629
5.88733	21.5254	5.8889	19.8596	5.89478	18.9286	5.87567	20.5617	5.90282	18.64
5.86222	21.3786	5.86692	19.6439	5.86966	18.7818	5.8493	20.2726	5.86577	18.4426
5.8302	21.452	5.83365	19.4603	5.83388	18.5798	5.81669	20.323	5.83689	18.3554
5.7963	21.4107	5.80728	19.5934	5.80688	18.6716	5.7759	20.4745	5.80801	18.4931
5.76804	21.4153	5.77274	19.5659	5.7692	18.7772	5.74764	20.447	5.77975	18.3921
5.73664	21.5897	5.7382	19.6302	5.74094	18.9791	5.7131	20.626	5.74584	18.3508
5.71152	21.4933	5.71308	19.8183	5.71582	18.8644	5.69112	20.6581	5.7113	18.4518
5.67384	21.5621	5.67854	19.8367	5.68128	18.846	5.65972	20.3689	5.68618	18.4335
5.65186	21.4428	5.65342	19.777	5.6436	18.69	5.62518	20.2359	5.65164	18.3187
5.61418	21.1996	5.61888	19.4787	5.61534	18.5247	5.59378	20.2221	5.62033	18.2866
5.58592	21.1996	5.5813	19.5108	5.58716	18.4743	5.56238	20.0706	5.6015	18.2177
5.5452	21.0848	5.55304	19.5383	5.55264	18.5707	5.53106	20.1441	5.56068	18.2591
5.51694	21.0252	5.52478	19.4511	5.52752	18.6992	5.49654	20.268	5.52614	18.1673
5.49182	21.2684	5.49652	19.5567	5.49298	18.6166	5.46514	20.2221	5.49474	18.3463
5.45414	21.2501	5.46198	19.7219	5.46158	18.6211	5.44316	20.346	5.46962	18.5528
5.4196	21.1078	5.43058	19.4879	5.43332	18.7221	5.40234	20.346	5.43822	18.36
5.3882	21.0343	5.39918	19.5659	5.40192	18.5523	5.37722	20.1257	5.40368	18.2636
5.3725	20.9517	5.36778	19.4833	5.36424	18.433	5.34896	20.0385	5.37542	18.1168
5.32854	20.7865	5.3301	19.3777	5.33284	18.4697	5.30877	20.0018	5.34402	18.025
5.30342	20.8232	5.3144	19.4007	5.30466	18.5247	5.27674	20.0568	5.31269	17.8781
5.27516	20.9334	5.27366	19.4557	5.27642	18.4421	5.24534	20.19	5.28132	18.1581
5.23443	21.0986	5.23976	19.5108	5.24188	18.7221	5.22029	20.2496	5.25306	18.3004
5.20618	21.016	5.20774	19.5934	5.20734	18.7634	5.18264	20.2909	5.2248	18.2912
5.17603	20.9288	5.17634	19.6852	5.17908	18.6808	5.1481	20.1854	5.18084	18.2866
5.13394	20.7406	5.14368	19.598	5.14956	18.5569	5.11732	20.0385	5.15886	18.1902
5.10568	20.6442	5.10976	19.5154	5.11187	18.2861	5.08654	19.8549	5.11552	18.0066
5.07052	20.5203	5.07647	19.263	5.07858	18.2356	5.05388	19.91	5.08419	17.846
5.03792	20.5341	5.05705	19.2263	5.05352	18.1438	5.025	19.8687	5.04904	17.9286
5.00528	20.5066	5.0125	19.24	5.00456	18.3045	4.98612	19.9054	5.02203	17.9194
4.96633	20.4836	4.97858	19.341	4.97567	18.3825	4.94782	20.2037	4.98371	18.0342
4.93618	20.736	4.94654	19.3685	4.94614	18.6303	4.91264	20.1073	4.9435	18.0801
4.8923	20.5892	4.91262	19.5062	4.90846	18.6074	4.8718	20.0798	4.92032	18.0158
4.86717	20.5937	4.86936	19.4374	4.87272	18.5615	4.84361	20.0293	4.88895	17.9561
4.82634	20.4101	4.82853	19.2584	4.83567	18.2999	4.80908	19.8411	4.83617	17.7771
4.78927	20.3367	4.81094	19.2446	4.79609	18.13	4.7651	19.9054	4.80162	17.4788
4.75542	20.1669	4.77011	19.3043	4.76789	18.3228	4.7275	19.9513	4.76966	17.5706
4.72026	20.2679	4.72496	19.1895	4.72834	18.1897	4.6898	19.8824	4.73324	17.6027
4.67754	20.3505	4.6879	19.4282	4.69504	18.3779	4.66279	20.0523	4.69554	17.5752
4.64864	20.4331	4.659	19.4741	4.65488	18.589	4.63075	20.0201	4.65854	17.7175
4.60726	20.401	4.62013	19.4511	4.61598	18.4835	4.58686	19.8962	4.62276	17.7358
4.5658	20.2771	4.58434	19.3915	4.58268	18.2173	4.55294	19.9008	4.58758	17.41
4.52936	20.1302	4.54287	19.2217	4.54247	18.2402	4.52341	19.8503	4.55114	17.3732
4.50113	20.02	4.50526	19.1253	4.50486	18.153	4.48134	19.708	4.51728	17.2998
4.46286	20.1164	4.46758	19.1941	4.47472	18.0979	4.44246	19.8687	4.47647	17.2447
4.42894	20.1485	4.43931	19.1161	4.43514	18.231	4.41231	19.9926	4.44318	17.3365
4.38496	20.2449	4.39847	19.1849	4.40184	18.3412	4.37147	19.9146	4.3992	17.2723
4.36303	20.2495	4.3571	19.3135	4.36422	18.5431	4.32632	20.011	4.37288	17.2815
4.31846	20.3597	4.33071	19.0289	4.32277	18.3595	4.30433	19.9146	4.32767	17.3686
4.28014	20.2449	4.2949	19.1482	4.30078	18.3091	4.25345	19.8228	4.29751	17.1438
4.24245	20.0109	4.24472	19.0381	4.2537	18.2723	4.22581	19.8411	4.25298	17.0933
4.21612	19.9007	4.21583	18.9096	4.21858	18.0979	4.2001	19.7218	4.22159	16.9923
4.17154	19.9007	4.17751	18.8637	4.18465	18.0153	4.15868	19.6943	4.18012	17.0245
4.13007	19.786	4.15428	18.749	4.13628	18.0107	4.10905	19.887	4.14246	16.9969
4.09998	19.8502	4.10721	18.8499	4.1018	18.0658	4.0733	19.7402	4.10105	16.9372
4.06859	19.9833	4.05947	18.8683	4.06222	18.1622	4.02556	19.7769	4.0646	17.1392
4.01524	19.8915	4.02186	18.9509	4.03024	18.2586	3.99109	19.7448	4.03012	17.1713
3.97317	19.7079	3.98794	18.8316	3.98	18.2218	3.96408	19.5199	3.99621	16.8913
3.93924	19.6162	3.95024	18.7352	3.95361	18.0429	3.9113	19.5382	3.95412	16.7215
3.90099	19.5657	3.90571	18.446	3.90344	18.0153	3.87305	19.63	3.91774	16.8133
3.85199	19.4922	3.86487	18.5057	3.86636	17.9143	3.83787	19.6438	3.86937	16.492
3.82504	19.5611	3.83848	18.5791	3.83494	18.0107	3.792	19.6759	3.83928	16.7261
3.78234	19.6116	3.79895	18.703	3.79605	18.1851	3.75877	19.8411	3.79595	16.8684
3.74589	19.5886	3.74557	18.7535	3.75209	18.2402	3.71857	19.6575	3.7551	16.7445
3.69759	19.405	3.70796	18.6617	3.71132	18.1897	3.68032	19.653	3.71622	16.7032
3.65424	19.3178	3.66398	18.5516	3.67741	17.997	3.63446	19.3959	3.67162	16.5884
3.62978	19.226	3.62627	18.2854	3.6316	17.8822	3.60248	19.3822	3.63525	16.3406
3.58144	19.2398	3.58866	18.29	3.59643	17.7124	3.55978	19.4602	3.5894	16.3039
3.53997	19.1618	3.56102	18.4598	3.54617	17.7996	3.52333	19.5336	3.56112	16.4232
3.50171	19.2444	3.51145	18.6067	3.5167	18.0291	3.47566	19.5566	3.51658	16.5104
3.45837	19.3775	3.46811	18.6434	3.47651	18.1713	3.44236	19.6025	3.47324	16.5976
3.41948	19.2398	3.4217	18.5332	3.42755	18.1071	3.40158	19.3546	3.4262	16.4232
3.37677	19.1572	3.38839	18.3221	3.39113	18.0153	3.3507	19.1894	3.39415	16.3406
3.34227	19.0516	3.3488	18.1018	3.3484	17.9052	3.31057	19.2124	3.35651	16.2488
3.29076	18.8359	3.31366	18.0054	3.30324	17.7537	3.2647	19.1068	3.30249	16.1478
3.26311	18.6661	3.26468	18.0329	3.26177	17.6481	3.22958	19.1573	3.27799	16.0652
3.21228	18.7028	3.23143	18.1844	3.22727	17.7537	3.17743	19.3042	3.22778	16.0882
3.16461	18.8405	3.1793	18.1523	3.18393	17.9098	3.1454	19.2674	3.1838	16.1754
3.12503	18.8634	3.14416	18.1569	3.1375	17.9097	3.10273	19.3225	3.13612	16.235
3.07733	18.7808	3.09769	18.1431	3.08664	17.8914	3.06258	19.1711	3.09722	16.3039
3.03839	18.6477	3.04874	17.9044	3.05025	17.7996	3.0117	19.0655	3.06332	16.2121
2.99632	18.455	2.9979	17.8953	3.01318	17.6435	2.9634	18.9278	3.01683	16.1432
2.94421	18.2668	2.96149	17.8585	2.96486	17.4737	2.9326	18.7396	2.96537	16.0102
2.9022	18.2668	2.91688	17.7301	2.91719	17.4278	2.89306	18.7718	2.92209	15.7898
2.8582	18.5101	2.87736	17.7392	2.8732	17.5977	2.84093	18.7993	2.8737	15.9321
2.8143	18.5605	2.83847	17.7255	2.8343	17.5976	2.79075	18.8727	2.83419	16.0698
2.77596	18.3678	2.78256	17.7025	2.79536	17.5793	2.74864	18.8039	2.79083	16.0147
2.73896	18.4825	2.75745	17.6429	2.75891	17.6573	2.71917	18.7534	2.76135	15.9642
2.69184	18.3448	2.70284	17.675	2.70369	17.7262	2.6664	18.6524	2.71991	16.0239
2.66612	18.0465	2.6557	17.5373	2.6554	17.3957	2.62312	18.657	2.6603	15.7852
2.614	18.1934	2.6118	17.4868	2.6158	17.4278	2.58039	18.478	2.6207	15.6797
2.56568	18.1842	2.57668	17.3675	2.57313	17.437	2.54841	18.5606	2.58557	15.6797
2.52359	18.0465	2.52956	17.3766	2.53041	17.3682	2.4969	18.7534	2.53909	15.7944
2.48156	18.0924	2.48935	17.3445	2.50596	17.3223	2.45738	18.4046	2.49769	15.7485
2.4401	18.1199	2.44167	17.395	2.4419	17.3682	2.409	18.4092	2.45937	15.6981
2.40057	18.0098	2.4009	17.3445	2.398	17.2901	2.36948	18.3357	2.40603	15.6751
2.3566	17.9318	2.36257	17.1609	2.3628	17.2167	2.3211	18.4183	2.36707	15.4227
2.30828	17.8078	2.3268	17.037	2.31449	17.2488	2.28158	18.1797	2.32817	15.5007
2.2731	17.8262	2.27781	17.0783	2.2749	17.1203	2.23329	18.1981	2.28358	15.7256
2.21536	17.8813	2.2251	16.9131	2.22533	17.3406	2.1893	18.2118	2.23462	15.7072
2.18458	17.7895	2.18306	16.9636	2.18264	17.1571	2.14539	18.1613	2.19381	15.5604
2.13813	17.7619	2.13531	17.0783	2.13931	17.2259	2.10077	18.1981	2.14735	15.6981
2.07978	17.9134	2.09892	17.0003	2.08849	17.3314	2.06564	18.3587	2.09402	15.6338
2.03013	17.7252	2.0449	16.9177	2.0489	17.3819	2.00658	18.1889	2.0538	15.4548
1.99438	17.5049	1.9966	16.9039	2.01376	17.1295	1.96581	18.0145	2.0011	15.5879
1.946	17.4223	1.957	16.7571	1.961	17.0239	1.92378	18.0099	1.9615	15.4777
1.90648	17.2296	1.92187	16.7341	1.91269	16.9322	1.88106	17.8217	1.92198	15.4227
1.8537	17.2479	1.8779	16.6331	1.86808	16.7578	1.83397	17.863	1.8736	15.2529
1.82297	17.2433	1.82958	16.6836	1.83357	16.7119	1.78938	17.863	1.8253	15.363
1.77029	17.3764	1.7812	16.7249	1.78528	16.8633	1.74924	17.9181	1.7814	15.3217
1.7219	17.3856	1.74607	16.7112	1.74004	17.0699	1.70086	18.0604	1.73991	15.5007
1.69117	17.4223	1.69715	16.9039	1.69549	16.9781	1.65632	18.065	1.70165	15.6384
1.63777	17.4269	1.66511	16.7387	1.65339	16.8955	1.6161	17.8171	1.64949	15.5787
1.60327	17.1148	1.60171	16.601	1.60005	16.6751	1.56779	17.6978	1.60495	15.3446
1.54802	16.9175	1.55646	16.6194	1.5548	16.5834	1.5326	17.4867	1.57359	15.1748
1.50595	16.7293	1.5207	16.4312	1.51089	16.3263	1.48867	17.4316	1.5158	15.1519
1.452	16.8624	1.4629	16.3486	1.47138	16.4502	1.43723	17.6381	1.48506	15.0463
1.408	16.8945	1.42778	16.5368	1.42551	16.5834	1.39199	17.8079	1.4323	15.1794
1.37727	17.0276	1.37697	16.6377	1.38409	16.6935	1.365	17.7758	1.37958	15.3401
1.33455	16.9358	1.33863	16.6377	1.3244	16.5833	1.2934	17.8309	1.3293	15.3951
1.28433	16.8532	1.28529	16.6882	1.29367	16.5145	1.25639	17.8079	1.28979	15.3584
1.23039	16.8349	1.2501	16.5046	1.23784	16.4961	1.21373	17.5463	1.24713	15.2896
1.18325	16.665	1.19674	16.4771	1.1907	16.363	1.1641	17.4132	1.19623	15.207
1.13243	16.6283	1.1428	16.4358	1.1424	16.1841	1.12018	17.3536	1.15169	15.3309
1.0922	16.6054	1.1032	16.4404	1.09716	16.2621	1.0687	17.2709	1.1165	15.262
1.0439	16.5457	1.0712	16.4633	1.0595	16.2942	1.03103	17.4912	1.0644	15.2024
1.01693	16.5503	1.01597	16.3761	1.00932	16.1152	0.98208	17.5417	1.02363	15.2758
0.96857	16.6145	0.9739	16.3348	0.9647	16.2208	0.9381	17.3077	0.9784	15.1152
0.91145	16.3897	0.92997	16.2889	0.92016	16.2116	0.88916	17.2113	0.93008	15.0234
0.8618	16.3621	0.88097	16.2568	0.89191	15.9959	0.84332	17.1241	0.88864	15.1335
0.82605	16.3529	0.83077	16.2476	0.82722	15.9729	0.80062	16.9726	0.85283	15.0739
0.79088	16.1602	0.78934	16.2981	0.78708	15.8674	0.75231	17.0369	0.78821	15.0693
0.7369	16.2428	0.7347	16.1788	0.7431	15.8811	0.7121	17.1379	0.748	15.0188
0.69423	16.151	0.69958	16.0227	0.69792	15.9133	0.66755	16.9956	0.6953	14.9867
0.6446	16.0684	0.66	16.1145	0.65588	15.7847	0.63114	16.7844	0.66326	14.8719
0.60507	16.0225	0.60979	16.0824	0.605	15.7894	0.5696	16.8671	0.60173	14.9408
0.55044	15.9904	0.55709	15.9493	0.56923	15.7389	0.52569	16.812	0.57476	15.0922
0.50335	15.9628	0.5131	16.0273	0.51458	15.4956	0.47541	16.5366	0.522	15.028
0.46258	16.05	0.47295	16.1283	0.48257	15.4543	0.43714	16.6743	0.46991	15.1152
0.41798	15.9261	0.42016	15.986	0.41913	15.6976	0.3875	16.7982	0.43283	15.0647
0.36149	15.9399	0.37562	16.0181	0.36705	15.7572	0.35424	16.6697	0.37949	15.0555
0.33326	15.9078	0.33038	16.0732	0.3338	15.7389	0.29402	16.711	0.32742	15.1932
0.27861	15.8619	0.29209	16.0319	0.2848	15.6746	0.2494	16.7845	0.28593	15.2299
0.22778	15.8986	0.23689	16.0732	0.24338	15.67	0.21238	16.7064	0.24578	15.2024
0.18253	15.8848	0.1973	15.9952	0.18754	15.4818	0.16031	16.7431	0.19808	15.1748
0.13673	15.6599	0.15023	15.9447	0.1423	15.3074	0.1069	16.6192	0.156	15.106
0.09344	15.4947	0.11761	15.9906	0.09587	15.3441	0.07365	16.5687	0.11646	14.927
0.04883	15.4763	0.04788	15.8437	0.0481	15.5369	0.01719	16.555	0.05558	15.028
-0.002	15.5589	0.01463	15.8391	0.01297	15.4038	-0.0224	16.3439	0.01412	15.1014
-0.04027	15.6783	-0.03053	15.986	-0.04725	15.4635	-0.07575	16.477	-0.02666	15.0463
-0.09053	15.7058	-0.08708	15.8896	-0.09	15.5553	-0.121	16.3943	-0.07378	15.083
-0.14325	15.614	-0.13351	15.6923	-0.12952	15.4451	-0.16743	16.2704	-0.12901	15.0463
-0.1928	15.4166	-0.17118	15.6877	-0.17784	15.1927	-0.21448	16.0088	-0.18112	14.8673
-0.22675	15.3478	-0.23147	15.4674	-0.2237	15.2845	-0.26539	16.0593	-0.2188	14.7847
-0.287	15.279	-0.27161	15.4903	-0.26638	15.1835	-0.2999	15.9583	-0.25959	14.7755
-0.32406	15.4029	-0.32567	15.5225	-0.32221	15.2386	-0.35384	16.1603	-0.3217	14.7755
-0.37178	15.5956	-0.36644	15.6555	-0.36432	15.1238	-0.39721	16.2429	-0.36256	14.9086
-0.42825	15.6232	-0.40471	15.6464	-0.41076	15.312	-0.44804	16.4081	-0.4046	14.8077
-0.45151	15.614	-0.46	15.651	-0.4648	15.4451	-0.48694	16.3071	-0.4555	14.95
-0.51115	15.5819	-0.49702	15.55	-0.5037	15.2615	-0.5328	16.1511	-0.49817	14.8765
-0.5582	15.5268	-0.53968	15.7014	-0.54447	15.3579	-0.58677	16.1694	-0.5402	14.9224
-0.59967	15.3478	-0.5893	15.5729	-0.59473	15.3166	-0.63447	16.1557	-0.598	15.0004
-0.64423	15.3524	-0.63888	15.5087	-0.64619	15.1284	-0.6797	16.1419	-0.63188	14.8398
-0.68002	15.3799	-0.6967	15.4903	-0.69198	15.0734	-0.72424	16.0868	-0.67767	14.6562
-0.74156	15.3937	-0.73182	15.3802	-0.7322	15.2202	-0.77075	16.0868	-0.7229	14.6883
-0.77794	15.4167	-0.78011	15.3572	-0.78679	15.2248	-0.81781	15.8665	-0.77624	14.6883
-0.83133	15.5085	-0.81845	15.3389	-0.82451	15.3396	-0.853	15.9859	-0.82338	14.7801
-0.86836	15.5589	-0.8649	15.5041	-0.87471	15.3625	-0.88815	16.0639	-0.86479	14.9637
-0.92482	15.4075	-0.9139	15.3572	-0.91422	15.2845	-0.95339	15.8252	-0.90493	14.7939
-0.9732	15.4442	-0.94904	15.3847	-0.9582	15.3166	-0.9955	15.9859	-0.9577	14.927
-1.01774	15.2193	-0.99859	15.2471	-1.0084	15.1376	-1.04318	15.9033	-1.00287	14.7434
-1.06928	15.2606	-1.0564	14.9717	-1.06057	15.0321	-1.0746	15.862	-1.03995	14.6149
-1.10629	15.1275	-1.1047	15.1277	-1.09569	14.954	-1.14051	15.8895	-1.09142	14.6746
-1.15082	15.2514	-1.1399	15.192	-1.1359	14.9862	-1.16811	15.9859	-1.13093	14.7296
-1.19983	15.458	-1.18258	15.192	-1.1905	15.0412	-1.2039	16.0088	-1.16673	14.6654
-1.24752	15.3799	-1.23402	15.2608	-1.23316	15.078	-1.2742	16.1281	-1.22011	14.6883
-1.289	15.4534	-1.2824	15.3618	-1.2784	15.2294	-1.3081	16.2153	-1.26847	14.7434
-1.32414	15.4717	-1.30875	15.2058	-1.32671	15.2661	-1.364	15.9904	-1.31742	14.7342
-1.38192	15.3891	-1.369	15.2608	-1.36692	15.3992	-1.39913	15.9491	-1.36642	14.7113
-1.41832	15.2331	-1.4073	15.2425	-1.41337	15.2891	-1.4475	15.9262	-1.40407	14.8582
-1.46411	15.3478	-1.46441	15.2333	-1.46355	15.3625	-1.49142	15.9446	-1.44861	14.7663
-1.51311	15.4075	-1.5084	15.1048	-1.50817	15.2983	-1.5354	15.8252	-1.49321	14.647
-1.55892	15.435	-1.54792	14.9487	-1.54393	15.2294	-1.57054	15.9951	-1.54216	14.5874
-1.6073	15.2377	-1.5919	15.0635	-1.6011	15.335	-1.62895	15.9537	-1.5874	14.4359
-1.65121	15.4121	-1.63143	14.935	-1.63622	15.3074	-1.67476	15.839	-1.62693	14.6241
-1.68633	15.4029	-1.6798	14.9992	-1.6802	15.3029	-1.71929	15.9905	-1.67961	14.5552
-1.7391	15.3019	-1.72372	15.1736	-1.72412	15.3487	-1.76454	16.1006	-1.706	14.7709
-1.7874	15.3845	-1.76762	15.1874	-1.76802	15.2937	-1.80343	16.0042	-1.75873	14.7801
-1.8314	15.3432	-1.8204	14.9992	-1.8164	15.211	-1.8537	16.0226	-1.7983	14.7618
-1.86652	15.0632	-1.85552	14.9304	-1.8647	15.1927	-1.89322	15.8482	-1.84663	14.4038
-1.9149	14.999	-1.90642	14.8707	-1.9043	14.9816	-1.9328	15.8298	-1.8994	14.3258
-1.96383	15.2514	-1.94029	14.7284	-1.93943	15.078	-1.98551	15.7885	-1.94331	14.3028
-1.99525	15.2469	-1.98992	14.8111	-1.9922	15.078	-2.01624	15.7472	-1.97912	14.3349
-2.03919	15.3249	-2.03573	14.9992	-2.03235	15.0367	-2.069	15.8665	-2.02745	14.4864
-2.09443	15.3019	-2.07274	14.9212	-2.07254	15.3258	-2.11292	15.9308	-2.07329	14.5369
-2.13525	15.4396	-2.1299	14.9396	-2.13092	15.3166	-2.16193	16.0593	-2.12225	14.569
-2.18481	15.334	-2.17381	14.9671	-2.16044	15.3166	-2.20334	15.9996	-2.16177	14.5048
-2.2288	15.2652	-2.2178	14.9487	-2.21631	15.4268	-2.2448	16.2153	-2.19884	14.5415
-2.26393	15.4029	-2.26171	14.8983	-2.25144	15.4497	-2.28997	16.1557	-2.24341	14.569
-2.31921	15.4396	-2.3057	14.9028	-2.30672	15.2799	-2.3327	15.9996	-2.28988	14.6654
-2.35557	15.1367	-2.34333	14.8615	-2.34434	15.3212	-2.38101	16.0088	-2.32753	14.491
-2.39453	15.1826	-2.38165	14.7238	-2.3833	15.2524	-2.4206	16.2291	-2.3828	14.5277
-2.43343	15.3799	-2.42306	14.9396	-2.42722	15.2478	-2.46263	16.1603	-2.41793	14.5782
-2.4818	15.3616	-2.4796	14.9396	-2.47497	15.3533	-2.50532	16.2108	-2.4663	14.5047
-2.53324	15.4258	-2.51033	15.1186	-2.51762	15.3901	-2.55114	16.4035	-2.51398	14.6975
-2.56592	15.458	-2.55618	15.1277	-2.55909	15.3258	-2.5901	16.1327	-2.55545	14.7847
-2.61171	15.4029	-2.60134	15.0773	-2.60111	15.39	-2.63339	16.0455	-2.6006	14.7205
-2.6557	15.1918	-2.6403	14.7514	-2.6319	15.4268	-2.67042	15.9078	-2.6402	14.6287
-2.6927	15.256	-2.68359	14.6917	-2.68084	15.312	-2.72063	15.8895	-2.6747	14.5048
-2.72662	15.0449	-2.72065	14.6504	-2.7311	15.2983	-2.764	15.7977	-2.72809	14.5323
-2.77682	15.1321	-2.7746	14.6825	-2.775	15.4268	-2.80665	16.0088	-2.76132	14.5415
-2.812	15.1505	-2.8098	14.9579	-2.8146	15.4681	-2.84494	15.917	-2.8053	14.5874
-2.87161	15.2193	-2.85811	14.834	-2.8491	15.3487	-2.88323	16.1327	-2.83605	14.5506
-2.89675	15.3753	-2.90147	14.8157	-2.89495	15.5691	-2.92973	16.1465	-2.88314	14.6883
-2.95134	15.3432	-2.93784	14.7055	-2.93572	15.5553	-2.96424	16.2521	-2.9371	14.6562
-2.98653	15.3386	-2.98873	14.6734	-2.9665	15.4405	-3.0082	16.3163	-2.9748	14.6516
-3.03422	15.3249	-3.032	14.7009	-3.01923	15.5094	-3.06781	16.2429	-3.01433	14.6608
-3.0738	15.1826	-3.0584	14.8111	-3.06257	15.5094	-3.09608	16.2566	-3.0627	14.748
-3.11521	15.1275	-3.10358	14.834	-3.09959	15.491	-3.14252	16.2153	-3.10473	14.7434
-3.1686	15.1688	-3.15823	14.8937	-3.14983	15.4589	-3.1909	16.0914	-3.14179	14.67
-3.20811	15.2652	-3.19711	14.7697	-3.18434	15.4818	-3.23229	16.119	-3.18822	14.7067
-3.25587	15.2973	-3.2411	14.7101	-3.23081	15.4864	-3.26998	16.2658	-3.241	14.6103
-3.29034	15.2193	-3.28186	14.7789	-3.27222	15.4589	-3.30825	16.2245	-3.26858	14.6425
-3.3249	15.2101	-3.31516	14.733	-3.31933	15.5461	-3.35599	16.3897	-3.3226	14.6424
-3.36694	15.256	-3.35344	14.7606	-3.36014	15.6103	-3.39362	16.4035	-3.35772	14.6608
-3.40713	15.2055	-3.40116	14.8202	-3.39779	15.6838	-3.43194	16.2062	-3.40043	14.7342
-3.44981	15.2468	-3.43943	14.8111	-3.44236	15.6471	-3.46331	16.174	-3.44371	14.7618
-3.5013	15.2468	-3.48025	14.7743	-3.47877	15.6287	-3.51794	16.298	-3.48455	14.7113
-3.53642	15.2468	-3.51733	14.7835	-3.5259	15.5691	-3.55439	16.1694	-3.51786	14.6241
-3.57536	15.1688	-3.5694	14.7238	-3.56478	15.514	-3.60521	16.3255	-3.55801	14.647
-3.6225	15.1734	-3.6115	14.7514	-3.6163	15.3855	-3.63976	16.376	-3.59946	14.5507
-3.65824	15.2147	-3.6485	14.7743	-3.64701	15.5644	-3.68429	16.3117	-3.644	14.6011
-3.70347	15.3524	-3.68179	14.756	-3.6935	15.5736	-3.72513	16.3071	-3.6886	14.7618
-3.74234	15.3111	-3.72766	14.7055	-3.7355	15.5507	-3.76213	16.3301	-3.72747	14.6746
-3.78444	15.2973	-3.77471	14.834	-3.77447	15.491	-3.80233	16.1602	-3.757	14.5965
-3.81963	15.3295	-3.80926	14.7697	-3.80903	15.5048	-3.84505	16.2291	-3.80476	14.6241
-3.85977	15.3983	-3.85066	14.8661	-3.85545	15.6012	-3.88206	16.1694	-3.85118	14.6838
-3.905	15.3478	-3.8984	14.9258	-3.87932	15.6287	-3.92603	16.298	-3.8895	14.6149
-3.94324	15.4258	-3.93726	14.7881	-3.92888	15.5874	-3.94923	16.3071	-3.91396	14.6562
-3.97905	15.3983	-3.9756	14.7835	-3.9672	15.5323	-4.00008	16.2108	-3.96607	14.5598
-4.01858	15.4442	-4.0133	14.7422	-4.01433	15.6149	-4.03024	16.3026	-4.00934	14.3533
-4.06441	15.357	-4.04402	14.733	-4.05194	15.4681	-4.07792	16.3484	-4.04703	14.413
-4.0996	15.4075	-4.08546	14.8065	-4.08963	15.5874	-4.10869	16.3852	-4.08473	14.3579
-4.1416	15.5911	-4.12693	14.9533	-4.11979	15.8031	-4.15456	16.4769	-4.11489	14.6975
-4.17553	15.5589	-4.15702	14.9579	-4.16118	15.8215	-4.18842	16.6468	-4.15628	14.7251
-4.217	15.6553	-4.19092	15.0773	-4.19886	15.6333	-4.22232	16.5183	-4.19082	14.7251
-4.2547	15.692	-4.23993	14.9625	-4.23279	15.8031	-4.26756	16.4219	-4.23543	14.647
-4.27726	15.5039	-4.27378	14.8569	-4.27042	15.7343	-4.30831	16.4265	-4.26176	14.7618
-4.31052	15.3845	-4.31146	14.8707	-4.31563	15.4681	-4.33343	16.2566	-4.30696	14.5736
-4.36141	15.3662	-4.34916	14.8111	-4.34956	15.5415	-4.37804	16.1235	-4.34466	14.468
-4.39337	15.357	-4.37926	14.7835	-4.38718	15.6333	-4.4144	16.3393	-4.38228	14.5048
-4.43608	15.4625	-4.42069	14.8799	-4.42109	15.6287	-4.45836	16.4953	-4.42373	14.4543
-4.46372	15.6461	-4.46216	14.9671	-4.46256	15.7159	-4.49606	16.5274	-4.46143	14.5093
-4.50824	15.6507	-4.50354	15.0589	-4.50394	15.7939	-4.52927	16.6054	-4.49904	14.4038
-4.54216	15.5406	-4.52929	15.0314	-4.53786	15.7113	-4.56633	16.3806	-4.53296	14.5369
-4.57986	15.4993	-4.57704	14.8523	-4.57807	15.7618	-4.58518	16.1603	-4.55809	14.3166
-4.61748	15.536	-4.61596	14.8569	-4.61073	15.6563	-4.64173	16.4861	-4.60637	14.2707
-4.65516	15.5176	-4.64542	14.8019	-4.6521	15.6149	-4.67495	16.5871	-4.64343	14.3992
-4.68846	15.5911	-4.6894	14.8661	-4.68603	15.7664	-4.71702	16.7294	-4.68113	14.3946
-4.72741	15.8206	-4.72333	15.1507	-4.71619	15.8995	-4.74906	16.8395	-4.71129	14.5093
-4.75938	15.7884	-4.76346	15.192	-4.76134	15.9546	-4.78604	16.711	-4.75644	14.6654
-4.79956	15.7196	-4.79485	15.0956	-4.79525	16.0097	-4.81933	16.4678	-4.78219	14.6195
-4.8316	15.7334	-4.81307	14.9533	-4.83043	15.849	-4.85576	16.4678	-4.82616	14.4956
-4.8605	15.6599	-4.85642	14.8065	-4.8718	15.6562	-4.88906	16.4861	-4.86314	14.4589
-4.90756	15.5911	-4.89967	14.6734	-4.9032	15.6195	-4.92172	16.3301	-4.88888	14.2064
-4.9383	15.5865	-4.93924	14.7927	-4.92833	15.6792	-4.95682	16.6192	-4.92406	14.3946
-4.97095	15.8756	-4.96248	15.0038	-4.9723	15.8077	-4.99386	16.6697	-4.96112	14.4359
-5.00173	15.9169	-4.99074	15.0818	-4.99491	15.8995	-5.02903	16.812	-4.99001	14.5552
-5.0457	15.9169	-5.04037	15.0956	-5.03763	16.0188	-5.06233	16.7432	-5.03264	14.6883
-5.06454	16.0087	-5.06291	15.1874	-5.06331	15.9454	-5.09122	16.8395	-5.06152	14.5874
-5.10655	15.9169	-5.09491	14.912	-5.10348	15.8307	-5.11941	16.6559	-5.09481	14.4956
-5.13354	15.7379	-5.14077	14.8799	-5.13489	15.7343	-5.15958	16.6101	-5.13627	14.3625
-5.17436	15.7379	-5.16338	14.9946	-5.16692	15.7618	-5.19476	16.7707	-5.16139	14.4176
-5.20639	15.7425	-5.20106	14.8524	-5.2046	15.7297	-5.22616	16.5504	-5.19342	14.3303
-5.24157	15.8114	-5.23246	14.8937	-5.236	15.8444	-5.25756	16.5871	-5.22796	14.4497
-5.27477	15.7838	-5.25692	15.0222	-5.2636	15.7985	-5.2808	16.7386	-5.2587	14.5415
-5.29988	15.9537	-5.29832	15.0176	-5.29872	15.8811	-5.31905	16.711	-5.2932	14.6883
-5.33882	15.8619	-5.336	15.0727	-5.32384	15.9133	-5.35796	16.5871	-5.32836	14.6011
-5.37023	15.8251	-5.36175	15.0681	-5.36278	15.7067	-5.37994	16.6697	-5.35662	14.5323
-5.40038	15.8848	-5.40195	14.9396	-5.39544	15.8215	-5.42265	16.4815	-5.39243	14.6608
-5.43492	15.9077	-5.43587	14.9488	-5.43313	15.9087	-5.45091	16.4448	-5.42258	14.5002
-5.46632	15.8114	-5.46413	14.8386	-5.46507	15.7435	-5.48922	16.6284	-5.45391	14.4634
-5.49772	15.9353	-5.49294	15.0176	-5.49332	15.8261	-5.5068	16.7707	-5.49156	14.5139
-5.5353	16.1602	-5.52746	15.2976	-5.52786	15.9729	-5.55508	16.9084	-5.52296	14.67
-5.55728	16.1464	-5.55886	15.1048	-5.54984	15.9683	-5.5733	16.89	-5.55122	14.6837
-5.58868	16.2198	-5.59026	15.2058	-5.58752	15.9913	-5.61285	16.8349	-5.58576	14.7801
-5.62636	16.1143	-5.61789	15.2104	-5.61578	16.0739	-5.63795	16.734	-5.61402	14.8214
-5.65776	16.0455	-5.64866	14.8615	-5.6566	15.8077	-5.66872	16.8212	-5.64416	14.7618
-5.6791	15.9445	-5.67628	14.9304	-5.67292	15.67	-5.69384	16.6697	-5.67178	14.7663
-5.71426	16.1189	-5.70642	15.0497	-5.70996	15.771	-5.73213	16.6651	-5.70506	14.7388
-5.74189	16.2428	-5.73028	15.1002	-5.73696	15.8444	-5.7629	16.8212	-5.73017	14.8077
-5.77139	16.1923	-5.7692	15.192	-5.76709	15.9546	-5.78738	16.8625	-5.76219	14.9683
-5.8053	16.2107	-5.79746	15.2654	-5.79786	16.0234	-5.8194	16.8441	-5.79233	14.8582
-5.82413	16.2336	-5.81566	15.1507	-5.82359	15.8536	-5.842	16.789	-5.8212	14.8306
-5.85238	16.05	-5.8527	14.9166	-5.85122	15.6517	-5.85769	16.6376	-5.84004	14.8765
-5.87435	16.1418	-5.87655	14.9717	-5.8826	15.5645	-5.901	16.4724	-5.87017	14.6746
-5.91201	16.3667	-5.90166	14.9992	-5.90897	15.5828	-5.928	16.6055	-5.89904	14.6333
-5.93838	16.2015	-5.93242	15.0589	-5.93094	15.771	-5.95248	16.812	-5.92227	14.748
-5.9685	16.3529	-5.95878	15.2195	-5.95667	15.9867	-5.98261	16.734	-5.95428	14.8719
-5.99613	16.3805	-5.99457	15.2608	-5.98241	15.8903	-6.00333	16.8533	-5.98379	14.9178
-6.01747	16.3621	-6.01277	15.1232	-6.01066	15.849	-6.0391	16.8808	-6.00764	15.0188
-6.04258	16.3025	-6.04101	15.169	-6.04518	15.693	-6.06674	16.6009	-6.034	14.9086
-6.07899	16.073	-6.07052	14.9074	-6.07469	15.5507	-6.09309	16.4173	-6.06602	14.8214
-6.10409	16.0822	-6.09939	14.7376	-6.08975	15.4222	-6.10882	16.5274	-6.09238	14.647
-6.12857	16.1372	-6.12198	14.9946	-6.12239	15.491	-6.13958	16.4724	-6.11811	14.6011
-6.15117	16.1418	-6.15149	14.8661	-6.15378	15.6103	-6.17164	16.5733	-6.14699	14.7434
-6.18569	16.3025	-6.17785	15.0359	-6.17888	15.6195	-6.19487	16.9589	-6.17335	14.9316
-6.2096	16.5778	-6.20609	15.2746	-6.20524	15.7894	-6.23003	16.8579	-6.19155	14.9821
-6.23844	16.4447	-6.23562	15.169	-6.23726	15.7848	-6.25639	16.7799	-6.23487	15.106
-6.26486	16.3529	-6.26016	15.2425	-6.26048	15.7618	-6.27898	16.6927	-6.25809	15.0463
-6.28496	16.2198	-6.2903	15.1415	-6.28628	15.6012	-6.30157	16.5825	-6.28068	14.8903
-6.31257	16.1739	-6.30976	14.9717	-6.30951	15.6149	-6.33421	16.6927	-6.3071	14.8673
-6.34144	16.2933	-6.33737	14.9809	-6.33839	15.4314	-6.35868	16.6422	-6.32031	14.8627
-6.36529	16.33	-6.35934	15.1736	-6.3679	15.5507	-6.38253	16.5917	-6.3586	14.8398
-6.39478	16.4814	-6.39071	15.2287	-6.393	15.7113	-6.40763	16.8946	-6.38747	15.0326
-6.41737	16.61	-6.41644	15.55	-6.40931	15.7526	-6.42839	16.968	-6.41131	15.028
-6.44121	16.5457	-6.43526	15.3985	-6.43566	15.8628	-6.45227	16.8028	-6.43766	15.0509
-6.46828	16.5595	-6.46098	15.371	-6.46201	16.028	-6.48239	16.7753	-6.45962	14.9867
-6.49339	16.4723	-6.4786	15.3389	-6.4915	15.8353	-6.50749	16.7432	-6.47405	14.8444
-6.51849	16.33	-6.50877	15.0727	-6.51418	15.5966	-6.53069	16.5137	-6.50928	14.826
-6.53604	16.2933	-6.5351	15.2241	-6.52798	15.7159	-6.54951	16.5458	-6.52684	14.8673
-6.55486	16.4769	-6.55267	15.2884	-6.55809	15.5323	-6.57091	16.7202	-6.55319	14.8811
-6.5838	16.5732	-6.57336	15.449	-6.57564	15.6517	-6.59539	16.789	-6.57262	14.9591
-6.59571	16.6467	-6.59916	15.6877	-6.60075	15.8306	-6.61482	16.8808	-6.59774	15.028
-6.6208	16.6604	-6.61924	15.6418	-6.6234	15.9316	-6.62861	16.8717	-6.6185	15.0417
-6.64086	16.6467	-6.63992	15.7014	-6.64032	15.8674	-6.65818	16.8028	-6.63166	15.1381
-6.65784	16.6283	-6.66377	15.6968	-6.65663	15.8811	-6.67574	16.6927	-6.65674	15.1335
-6.68044	16.3208	-6.6858	15.5454	-6.6862	15.7756	-6.69454	16.555	-6.675	15.0234
-6.70489	16.4263	-6.7046	15.5546	-6.69936	15.6562	-6.7172	16.5458	-6.69634	14.9316
-6.72187	16.3897	-6.71964	15.5821	-6.71816	15.771	-6.73224	16.6468	-6.71514	14.9132
-6.74385	16.5641	-6.73663	15.5179	-6.73703	15.7434	-6.75292	16.5963	-6.73213	14.8352
-6.75577	16.4539	-6.75358	15.6969	-6.75586	15.771	-6.76614	16.734	-6.75284	15.0096
-6.78084	16.6145	-6.7799	15.6923	-6.77654	15.8536	-6.78499	16.7018	-6.76788	15.0004
-6.80161	16.6054	-6.79313	15.7244	-6.7992	15.8444	-6.80881	16.7018	-6.79241	14.9499
-6.8223	16.3896	-6.81071	15.6418	-6.81612	15.7802	-6.83078	16.6881	-6.80934	15.0234
-6.8411	16.2703	-6.83453	15.5546	-6.83492	15.8169	-6.84963	16.4953	-6.83002	14.8949
-6.85811	16.3759	-6.85467	15.4306	-6.8557	15.6195	-6.87033	16.5917	-6.84891	14.8306
-6.87316	16.4493	-6.87034	15.6234	-6.86698	15.5599	-6.88667	16.6422	-6.86208	14.8857
-6.89384	16.5503	-6.89102	15.7106	-6.89142	15.693	-6.90236	16.6973	-6.88652	14.8903
-6.91083	16.7981	-6.90802	15.9585	-6.90464	15.7802	-6.9218	16.734	-6.90352	14.9867
-6.93154	16.7476	-6.92684	16.0778	-6.92912	15.9316	-6.93815	16.8671	-6.92046	15.1106
-6.94846	16.6421	-6.94564	15.9952	-6.94604	15.9638	-6.96137	16.7753	-6.94302	15.1611
-6.96922	16.4631	-6.9683	15.8942	-6.96492	16.0602	-6.97704	16.5183	-6.96002	15.083
-6.98866	16.5595	-6.97958	15.7887	-6.9781	15.849	-6.9997	16.5825	-6.98072	15.005
-7.00503	16.5687	-6.9965	15.8345	-6.99878	15.7802	-7.01662	16.6468	-6.99764	14.8995
-7.01944	16.5273	-7.01787	15.8437	-7.02016	15.7526	-7.03044	16.656	-7.01589	14.9408
-7.04012	16.6651	-7.03355	16.1191	-7.03582	15.9454	-7.0455	16.7523	-7.02967	15.005
-7.05397	16.8349	-7.05242	16.1007	-7.05471	15.9592	-7.06494	16.8441	-7.04792	15.207
-7.07152	16.7844	-7.07249	16.1833	-7.06975	16.1841	-7.08067	16.8166	-7.06172	15.3355
-7.08852	16.8257	-7.08382	16.087	-7.08665	16.2116	-7.09885	16.9222	-7.083	15.2345
-7.10105	16.7385	-7.10264	16.1283	-7.10491	16.1519	-7.11076	16.7064	-7.09812	15.2529
-7.11992	16.6283	-7.1164	16.1099	-7.1168	16.0051	-7.13024	16.7386	-7.11065	15.1335
-7.13495	16.6375	-7.13339	16.1879	-7.13316	15.8811	-7.14158	16.5779	-7.12637	15.1335
-7.1488	16.5732	-7.1453	16.1833	-7.14695	15.9087	-7.1541	16.5779	-7.14455	15.1106
-7.16258	16.6742	-7.15912	16.1925	-7.1633	15.9592	-7.17164	16.6697	-7.15588	15.2712
-7.17894	16.9358	-7.1729	16.3853	-7.1758	16.1244	-7.18548	16.7432	-7.16715	15.3768
-7.1877	16.7614	-7.18422	16.3394	-7.18651	16.0785	-7.19808	16.7753	-7.18035	15.2574
-7.20278	16.8165	-7.19867	16.4771	-7.20343	16.1795	-7.2106	16.7936	-7.19916	15.285
-7.2153	16.7109	-7.21562	16.2384	-7.21476	16.1795	-7.22192	16.6468	-7.2149	15.3951
-7.2304	16.4539	-7.22878	16.2797	-7.22981	15.9546	-7.2332	16.4769	-7.22615	15.2024
-7.23915	16.4723	-7.24198	16.1237	-7.24049	15.9684	-7.24702	16.61	-7.23685	15.1565
-7.25298	16.5595	-7.2508	16.2247	-7.24994	16.051	-7.2608	16.5917	-7.24754	15.3722
-7.26489	16.5916	-7.26205	16.2292	-7.26245	15.9408	-7.27023	16.6743	-7.2563	15.2115
-7.27116	16.8395	-7.27338	16.4633	-7.27504	16.0418	-7.28094	16.812	-7.26888	15.3033
-7.28186	16.8762	-7.28715	16.5826	-7.28755	16.1565	-7.29095	16.7845	-7.28265	15.4364
-7.2944	16.8486	-7.29533	16.3945	-7.29573	16.1795	-7.30604	16.8028	-7.29209	15.3538
-7.31074	16.7431	-7.30604	16.4909	-7.30392	16.2483	-7.31297	16.7753	-7.30028	15.285
-7.31704	16.6283	-7.31855	16.2797	-7.31895	16.0969	-7.32235	16.5641	-7.3128	15.2299
-7.32767	16.6237	-7.32484	16.2797	-7.3265	16.0601	-7.33114	16.7202	-7.3216	15.3309
-7.33458	16.7018	-7.3387	16.3715	-7.33784	16.0601	-7.34115	16.633	-7.33168	15.3079
-7.34529	16.7155	-7.34428	16.4174	-7.34468	16.0051	-7.34868	16.6881	-7.33978	15.3814
-7.35528	16.844	-7.35246	16.4955	-7.35664	16.1427	-7.35813	16.7661	-7.3467	15.285
-7.36094	16.8073	-7.36191	16.6331	-7.36231	16.3355	-7.3701	16.7477	-7.35867	15.4227
-7.37291	16.844	-7.37008	16.6148	-7.36924	16.2667	-7.37568	16.7018	-7.36364	15.4823
-7.37975	16.8211	-7.37884	16.6285	-7.3805	16.2942	-7.38386	16.7845	-7.37432	15.5191
-7.38667	16.8807	-7.38764	16.6561	-7.38867	16.3126	-7.39457	16.7018	-7.38314	15.5282
-7.39549	16.7018	-7.39331	16.5872	-7.39497	16.1152	-7.40087	16.6376	-7.38881	15.4089
-7.40242	16.8073	-7.40087	16.5781	-7.4018	16.106	-7.4077	16.7156	-7.3969	15.3079
-7.41178	16.7981	-7.40646	16.5459	-7.40684	16.129	-7.41337	16.6881	-7.40257	15.3401
-7.41807	16.8624	-7.41337	16.7157	-7.41503	16.3172	-7.4203	16.7661	-7.41013	15.3951
-7.42437	16.9542	-7.42282	16.7616	-7.42448	16.464	-7.4266	16.8395	-7.4139	15.4502
-7.43067	16.9725	-7.43093	16.7892	-7.4332	16.4457	-7.43032	16.8533	-7.42517	15.6154
-7.43626	16.9267	-7.43847	16.8856	-7.43761	16.4503	-7.43721	16.6651	-7.43208	15.5879
-7.44254	16.8119	-7.44414	16.8029	-7.44391	16.4686	-7.44477	16.7753	-7.43901	15.4915
-7.44884	16.6971	-7.44603	16.6698	-7.4458	16.3263	-7.44918	16.6238	-7.4409	15.5741
-7.45073	16.6329	-7.45044	16.7111	-7.45021	16.2667	-7.45674	16.4769	-7.44531	15.3768
-7.45451	16.6742	-7.45674	16.6607	-7.45768	16.3309	-7.45924	16.5917	-7.45216	15.4043
-7.4627	16.7385	-7.46172	16.6469	-7.46397	16.2942	-7.46296	16.6881	-7.45844	15.4915
-7.46766	16.8578	-7.46672	16.8213	-7.46523	16.2713	-7.46987	16.7064	-7.46033	15.5236
-7.46953	16.8991	-7.46861	16.9406	-7.46901	16.464	-7.47617	16.7845	-7.466	15.5879
-7.47457	17.0276	-7.47491	16.9636	-7.47342	16.5283	-7.4768	16.9038	-7.47167	15.7164
-7.47961	16.867	-7.48184	16.9911	-7.47783	16.4457	-7.48247	16.8487	-7.47545	15.6705
-7.4815	16.9266	-7.4831	17.0141	-7.48098	16.4227	-7.4831	16.5779	-7.4786	15.5328
-7.48591	16.8532	-7.48744	16.8443	-7.48412	16.2529	-7.48806	16.5642	-7.48108	15.4364
-7.4878	16.7201	-7.4893	16.8626	-7.48846	16.2713	-7.4893	16.5779	-7.48356	15.363
-7.49028	16.8716	-7.49245	16.9131	-7.4897	16.363	-7.49497	16.6422	-7.4848	15.3538
-7.494	16.7706	-7.49497	16.9819	-7.49474	16.3355	-7.4956	16.6697	-7.49047	15.441
-7.494	16.9496	-7.4956	16.959	-7.496	16.5512	-7.49812	16.7982	-7.4911	15.5466
-7.49967	16.9404	-7.50001	17.0692	-7.49915	16.6476	-7.50064	16.8395	-7.49614	15.5282
-7.5003	16.8394	-7.5019	17.1059	-7.50104	16.4686	-7.5019	16.6284	-7.4974	15.5879
-7.5003	16.8349	-7.5019	16.9452	-7.5023	16.4135	-7.5019	16.6789	-7.4974	15.542
-7.5003	16.7935	-7.5019	16.8075	-7.5023	16.2896	-7.5019	16.4861	-7.4974	15.4089
-7.50282	16.6421	-7.50505	16.8029	-7.5023	16.2667	-7.50316	16.5228	-7.4974	15.3814
-7.50408	16.6926	-7.50631	16.6836	-7.5023	16.1841	-7.50757	16.4356	-7.49803	15.2391
-7.5066	16.7293	-7.5082	16.5781	-7.50671	16.1657	-7.5082	16.5183	-7.50244	15.2941
-7.5066	16.6926	-7.5082	16.8902	-7.5086	16.2713	-7.5082	16.6468	-7.5037	15.4548
-7.5066	16.9404	-7.5082	17.0646	-7.5086	16.2667	-7.5082	16.6055	-7.5037	15.3997
-7.5066	16.8624	-7.5082	16.8305	-7.5086	16.2024	-7.5082	16.4448	-7.5037	15.6063
-7.5066	16.7798	-7.5082	16.8856	-7.5086	16.1106	-7.5082	16.454	-7.5037	15.62
-7.50597	16.5595	-7.5082	16.9774	-7.50797	16.1611	-7.50694	16.4494	-7.50244	15.4594
-7.50534	16.6558	-7.5082	16.7662	-7.50545	15.9362	-7.50442	16.2979	-7.49992	15.3722
-7.50471	16.5686	-7.50757	16.7387	-7.50482	16.1428	-7.50379	16.5825	-7.49866	15.3951
-7.50408	16.8303	-7.50631	17.0003	-7.5023	16.3493	-7.50379	16.6881	-7.49803	15.4777
-7.50345	16.9175	-7.50505	17.1701	-7.5023	16.4044	-7.50253	16.6101	-7.4974	15.6246
-7.50093	16.844	-7.50442	17.0324	-7.5023	16.4594	-7.5019	16.6146	-7.4974	15.62
-7.5003	16.5962	-7.50253	16.9544	-7.5023	16.3631	-7.5019	16.2888	-7.4974	15.4961
-7.5003	16.2933	-7.5019	16.6607	-7.5023	15.8766	-7.5019	16.0226	-7.4974	15.2804
-7.5003	16.3162	-7.5019	16.3715	-7.5023	15.7985	-7.5019	15.9491	-7.4974	15.0463
-7.5003	16.3897	-7.5019	16.4725	-7.5023	15.9362	-7.5019	16.1144	-7.4974	15.106
-7.5003	16.4539	-7.5019	16.5643	-7.50167	15.8215	-7.49686	16.2566	-7.49362	15.184
-7.494	16.3805	-7.49875	16.5459	-7.49789	16.0785	-7.4956	16.1235	-7.49173	15.2115
-7.494	16.3208	-7.4956	16.5826	-7.496	15.7618	-7.4956	15.917	-7.4911	15.1289
-7.494	16.0225	-7.4956	16.4404	-7.496	15.6012	-7.49371	15.7013	-7.4911	14.9821
-7.48842	15.9812	-7.49245	16.1329	-7.49222	15.4864	-7.4893	15.6462	-7.48606	14.8306
-7.4878	15.8848	-7.48993	16.2109	-7.4897	15.3809	-7.4831	15.6141	-7.4848	14.6792
-7.48213	15.6737	-7.48372	15.9722	-7.48474	15.2799	-7.4831	15.4443	-7.48046	14.5185
-7.47583	15.458	-7.48247	15.9493	-7.48098	15.0963	-7.47995	15.0817	-7.47545	14.3487
-7.4752	15.1642	-7.47869	15.5821	-7.47783	14.8026	-7.47176	14.5814	-7.47293	13.7934
-7.46953	14.7237	-7.47113	15.1231	-7.47342	14.4079	-7.46672	14.3703	-7.46852	13.4308
-7.46394	14.7145	-7.46483	14.9533	-7.46523	14.3161	-7.45924	14.3152	-7.4597	13.2702
-7.45703	14.7833	-7.45862	14.9396	-7.45956	14.1279	-7.45233	14.4254	-7.4534	13.238
-7.45136	14.5768	-7.45296	14.7973	-7.45272	14.1646	-7.4454	14.2189	-7.44782	13.2655
-7.44254	14.2004	-7.44666	14.6045	-7.44769	13.7791	-7.43973	13.636	-7.44342	13.0315
-7.43504	13.4844	-7.43973	14.0125	-7.43635	13.1641	-7.42785	12.9613	-7.43523	12.3017
-7.425	12.6537	-7.4316	13.0578	-7.42887	12.6271	-7.42219	12.2775	-7.42515	11.4894
-7.41492	12.4701	-7.4203	12.8329	-7.42196	12.0488	-7.41463	11.9241	-7.41642	10.9524
-7.40744	12.4747	-7.40896	12.6448	-7.41062	11.7413	-7.40275	12.0985	-7.4032	10.879
-7.39612	12.4747	-7.40274	12.7503	-7.40306	11.8469	-7.39079	12.2086	-7.39753	10.8973
-7.3873	12.2269	-7.39142	12.6585	-7.3918	11.6082	-7.38323	11.5707	-7.38565	10.7826
-7.3773	11.3136	-7.38071	12.0114	-7.37796	10.9198	-7.37385	10.7445	-7.37306	10.1125
-7.36472	10.4782	-7.3707	11.0384	-7.36797	10.314	-7.36002	9.86792	-7.36489	8.87331
-7.3522	9.89996	-7.35813	10.3546	-7.35916	9.51994	-7.34616	9.22538	-7.35488	8.08389
-7.33836	9.41805	-7.34616	9.92313	-7.34782	8.89576	-7.3374	9.06016	-7.34166	7.5148
-7.32954	9.17021	-7.3324	9.64316	-7.33405	8.60661	-7.32106	8.92247	-7.3279	7.33579
-7.31388	9.00498	-7.32484	9.34942	-7.32524	8.38631	-7.30855	8.5094	-7.31656	7.17056
-7.30192	8.17426	-7.30855	8.8675	-7.30895	7.95946	-7.29722	7.92653	-7.3028	6.75749
-7.2869	7.49501	-7.29596	8.23414	-7.2951	7.29857	-7.2847	7.11874	-7.29398	5.89465
-7.27808	6.97639	-7.28595	7.4585	-7.28385	6.69734	-7.27086	6.41196	-7.28145	4.96755
-7.26305	6.34761	-7.27212	7.01789	-7.27378	6.03644	-7.2621	6.00347	-7.26636	4.23781
-7.25298	5.70045	-7.25582	6.57272	-7.2581	5.3847	-7.24639	5.46649	-7.25378	3.70541
-7.2392	5.23691	-7.24135	5.89803	-7.23986	4.79725	-7.22818	4.77345	-7.23684	3.15006
-7.22599	4.5393	-7.22945	5.17289	-7.22985	4.04911	-7.21624	4.14928	-7.22495	2.48917
-7.20718	3.90134	-7.2131	4.73226	-7.21602	3.39741	-7.2031	3.55721	-7.20986	1.91086
-7.19396	3.47452	-7.20435	4.11727	-7.20468	2.9109	-7.19052	3.15793	-7.196	1.04344
-7.18395	2.93753	-7.18611	3.69043	-7.18524	2.54834	-7.1723	2.61175	-7.18159	0.621187
-7.16697	2.46478	-7.17045	3.23607	-7.17523	1.83235	-7.161	2.07019	-7.1697	-0.0121629
-7.15005	1.61112	-7.15597	2.52468	-7.15511	1.29078	-7.14346	1.01456	-7.15462	-0.778643
-7.13809	0.583058	-7.14093	1.52414	-7.14196	0.395804	-7.1252	0.0966451	-7.1333	-1.77458
-7.12053	-0.174222	-7.12646	0.578691	-7.12623	-0.682746	-7.1152	-0.646885	-7.12196	-2.70629
-7.10102	-0.858092	-7.11204	-0.123519	-7.10868	-1.43086	-7.09947	-1.22977	-7.10754	-3.43142
-7.08913	-1.33542	-7.09632	-0.651329	-7.09609	-1.80261	-7.08254	-1.34909	-7.0893	-3.85826
-7.06844	-1.60617	-7.07688	-0.935889	-7.08104	-2.26159	-7.06618	-1.90441	-7.0705	-4.20706
-7.059	-2.3589	-7.0612	-1.36732	-7.06286	-2.72514	-7.04862	-2.79019	-7.05606	-4.89551
-7.04144	-3.30435	-7.04674	-2.2577	-7.04526	-3.56045	-7.03171	-3.74025	-7.0391	-5.81344
-7.02068	-4.24521	-7.02668	-3.1389	-7.02896	-4.65736	-7.01346	-4.69033	-7.02594	-6.87823
-7.00124	-5.08512	-7.0059	-4.00174	-7.01575	-5.56611	-6.99716	-5.56693	-7.00896	-7.64009
-6.98614	-5.73684	-6.98898	-4.88755	-6.98938	-6.31881	-6.9746	-5.98917	-6.98824	-8.33313
-6.97422	-6.33348	-6.97081	-5.38321	-6.96932	-7.03018	-6.96011	-6.54451	-6.96878	-8.64523
-6.95166	-6.93932	-6.95507	-5.8835	-6.9561	-7.50292	-6.94317	-7.11363	-6.95371	-9.08583
-6.93278	-7.64151	-6.94128	-6.49849	-6.94043	-8.09039	-6.91872	-7.97188	-6.93553	-9.92114
-6.91208	-8.6145	-6.92499	-7.32004	-6.92156	-8.97618	-6.90046	-8.9403	-6.91666	-10.605
-6.89516	-9.57374	-6.89857	-8.18287	-6.89897	-9.85738	-6.88416	-10.0188	-6.8972	-11.4678
-6.88006	-10.3678	-6.87975	-9.16964	-6.88077	-10.812	-6.86536	-10.7348	-6.87839	-12.4225
-6.85243	-11.3545	-6.85906	-10.0692	-6.85758	-11.7345	-6.84648	-11.5747	-6.8508	-13.1981
-6.83362	-12.2082	-6.83829	-10.9229	-6.84058	-12.6157	-6.82703	-12.3504	-6.83568	-13.8682
-6.81356	-12.8462	-6.81948	-11.5517	-6.82364	-13.4005	-6.80946	-12.9011	-6.81498	-14.6989
-6.79657	-13.6401	-6.79754	-12.2584	-6.80045	-14.1165	-6.78368	-13.8236	-6.79994	-15.3002
-6.77397	-14.3056	-6.77872	-13.1397	-6.78414	-14.805	-6.76674	-14.6497	-6.77729	-15.7958
-6.747	-15.1318	-6.7548	-13.8052	-6.7552	-15.6311	-6.74165	-15.2923	-6.75218	-16.5072
-6.73253	-16.0956	-6.73912	-14.6542	-6.73451	-16.5398	-6.72723	-16.325	-6.73588	-17.4343
-6.70991	-17.1328	-6.7178	-15.6089	-6.71381	-17.444	-6.7046	-17.4311	-6.7133	-18.3155
-6.68607	-18.0875	-6.69268	-16.5727	-6.69683	-18.5639	-6.67508	-18.4362	-6.68691	-18.9764
-6.66851	-19.0834	-6.67381	-17.5503	-6.67483	-19.5965	-6.65061	-19.3725	-6.66869	-19.2656
-6.63904	-19.625	-6.6531	-18.4544	-6.64786	-20.4273	-6.63494	-20.0563	-6.64609	-19.2839
-6.62518	-19.8591	-6.623	-19.1383	-6.62591	-20.9642	-6.60671	-20.4923	-6.62038	-18.9351
-6.6013	-19.9463	-6.60543	-19.9598	-6.60583	-21.3452	-6.58404	-20.9054	-6.59402	-18.9948
-6.57496	-19.6938	-6.579	-20.763	-6.5794	-21.4599	-6.56459	-21.1991	-6.57577	-19.2105
-6.55112	-19.6112	-6.56143	-21.4744	-6.55681	-21.5288	-6.53761	-21.3781	-6.55442	-19.44
-6.52477	-19.4414	-6.53382	-21.9838	-6.53422	-21.4002	-6.5144	-21.0523	-6.52493	-19.3298
-6.5021	-19.3129	-6.51	-22.0068	-6.5104	-21.1065	-6.49747	-20.9329	-6.51239	-19.261
-6.47951	-19.2211	-6.48992	-21.5295	-6.49032	-20.7347	-6.46852	-20.6346	-6.48542	-18.88
-6.45819	-19.1936	-6.46355	-20.8777	-6.46646	-20.6016	-6.45158	-20.5658	-6.46156	-18.747
-6.43561	-19.1477	-6.44468	-20.6712	-6.45075	-20.5787	-6.42586	-20.8136	-6.4364	-19.0269
-6.41302	-19.3129	-6.4158	-20.8594	-6.41871	-20.6659	-6.39763	-20.988	-6.4113	-19.2059
-6.38724	-19.4965	-6.39761	-21.222	-6.39864	-21.0055	-6.38258	-20.8549	-6.39437	-19.4262
-6.37091	-19.5561	-6.37629	-21.378	-6.37481	-21.0239	-6.35993	-20.8411	-6.37367	-19.4492
-6.3389	-19.4735	-6.35182	-21.277	-6.35222	-20.9	-6.33543	-20.6163	-6.34983	-19.1554
-6.31945	-19.2532	-6.32421	-20.8135	-6.33208	-20.698	-6.3028	-20.3501	-6.32466	-18.9489
-6.29875	-19.01	-6.30343	-20.4922	-6.30193	-20.5328	-6.28587	-20.3868	-6.29326	-18.9902
-6.27429	-18.9457	-6.27707	-20.2903	-6.27935	-20.3125	-6.26266	-20.4051	-6.27758	-18.8938
-6.2447	-18.9916	-6.25699	-20.5932	-6.25739	-20.4915	-6.2407	-20.4878	-6.25751	-18.9764
-6.22211	-19.1706	-6.23252	-20.7905	-6.23292	-20.6062	-6.2086	-20.6576	-6.22802	-19.0407
-6.20454	-19.3863	-6.21495	-20.8732	-6.21033	-20.7256	-6.18852	-20.7356	-6.1979	-19.1187
-6.17442	-19.4873	-6.18483	-21.0246	-6.18272	-20.8587	-6.16091	-20.6117	-6.17774	-19.0728
-6.15057	-19.3037	-6.15462	-20.7217	-6.16196	-20.9413	-6.13454	-20.6438	-6.1476	-19.0958
-6.12672	-19.0926	-6.12452	-20.4784	-6.12619	-20.7164	-6.10818	-20.4189	-6.12374	-19.1004
-6.09094	-18.8539	-6.09874	-20.4509	-6.09852	-20.5144	-6.07931	-20.272	-6.09675	-18.9948
-6.06772	-18.753	-6.07301	-20.3545	-6.07341	-20.5282	-6.05232	-20.2491	-6.07102	-18.6644
-6.03884	-18.9916	-6.04288	-20.3683	-6.05332	-20.4043	-6.02281	-20.4464	-6.04403	-18.6047
-6.01122	-19.0742	-6.01714	-20.6161	-6.01754	-20.3997	-5.9977	-20.4281	-6.01578	-18.7607
-5.97858	-19.2762	-5.99831	-20.685	-5.98489	-20.799	-5.96945	-20.5704	-5.98439	-18.9718
-5.95849	-19.3634	-5.96315	-20.6299	-5.96606	-20.8724	-5.93366	-20.6438	-5.95614	-19.1646
-5.92458	-19.1706	-5.92924	-20.6024	-5.93278	-20.7531	-5.91797	-20.4464	-5.93102	-19.1004
-5.8957	-18.8815	-5.90478	-20.3821	-5.90139	-20.5971	-5.88532	-20.3363	-5.89963	-18.802
-5.86933	-18.8861	-5.87526	-20.2765	-5.87	-20.4548	-5.85392	-20.2766	-5.87075	-18.4349
-5.83982	-18.8677	-5.84456	-20.249	-5.84802	-20.2666	-5.82064	-20.272	-5.83684	-18.3614
-5.80214	-18.9503	-5.8138	-20.327	-5.81669	-20.2712	-5.79554	-20.4373	-5.81805	-18.4991
-5.77451	-19.1523	-5.7868	-20.4234	-5.78276	-20.441	-5.76288	-20.6851	-5.77472	-18.7974
-5.7494	-19.3175	-5.75228	-20.662	-5.7508	-20.7072	-5.73156	-20.7035	-5.75398	-18.9489
-5.71612	-19.1431	-5.72214	-20.5978	-5.73196	-20.7852	-5.70018	-20.5703	-5.72389	-18.9214
-5.68535	-19.01	-5.69388	-20.4555	-5.69428	-20.5511	-5.66878	-20.4602	-5.68624	-18.6001
-5.65772	-18.932	-5.66562	-20.3499	-5.65974	-20.4456	-5.6311	-20.1802	-5.65484	-18.4486
-5.62013	-18.8264	-5.6248	-20.2398	-5.63462	-20.3125	-5.61038	-20.1114	-5.636	-18.3293
-5.59502	-18.7713	-5.59968	-20.0837	-5.60008	-20.1611	-5.57334	-20.1802	-5.5889	-18.3155
-5.56174	-18.9136	-5.56891	-20.2168	-5.56429	-20.2712	-5.54885	-20.2216	-5.56127	-18.4762
-5.52595	-19.0192	-5.54066	-20.2903	-5.54169	-20.4043	-5.52122	-20.2766	-5.52988	-18.5771
-5.50649	-18.9641	-5.51115	-20.2168	-5.51155	-20.542	-5.48354	-20.3271	-5.50665	-18.5312
-5.47195	-19.1477	-5.4741	-20.4004	-5.4745	-20.5971	-5.45842	-20.3638	-5.47588	-18.5083
-5.44055	-19.1155	-5.4427	-20.1801	-5.44624	-20.5971	-5.42702	-20.3179	-5.44134	-18.4762
-5.41292	-19.0008	-5.42079	-19.9323	-5.41484	-20.5741	-5.39248	-20.2078	-5.41936	-18.4349
-5.38152	-18.753	-5.38	-19.8634	-5.38666	-20.2941	-5.36429	-20.093	-5.37863	-18.3385
-5.3407	-18.7713	-5.35174	-19.7212	-5.35842	-20.0279	-5.32664	-20.1252	-5.35038	-18.2237
-5.32186	-18.7117	-5.32662	-19.5835	-5.3176	-20.0922	-5.29838	-20.1298	-5.31584	-18.0677
-5.28732	-18.7851	-5.29208	-19.8038	-5.3019	-20.2069	-5.26698	-20.0563	-5.28758	-17.9346
-5.25286	-19.0192	-5.25754	-19.8221	-5.26422	-20.285	-5.2293	-20.3317	-5.2499	-18.0998
-5.21708	-18.9962	-5.22614	-19.868	-5.22654	-20.363	-5.20104	-20.2766	-5.22729	-18.2834
-5.18504	-18.831	-5.19854	-19.9736	-5.19262	-20.542	-5.169	-20.1573	-5.18834	-18.2559
-5.15615	-18.6933	-5.154	-19.689	-5.15816	-20.4135	-5.13885	-20.0885	-5.16196	-18.1182
-5.12349	-18.7576	-5.13202	-19.5927	-5.12614	-20.2804	-5.10376	-20.0196	-5.12436	-17.9805
-5.08838	-18.6566	-5.09433	-19.611	-5.10541	-20.1152	-5.06483	-19.8773	-5.08606	-17.7556
-5.04884	-18.7805	-5.0535	-19.5881	-5.06081	-20.2758	-5.03154	-20.0334	-5.05528	-17.7602
-5.01554	-18.9641	-5.02712	-19.79	-5.03066	-20.3997	-4.99133	-20.194	-5.02136	-17.9254
-4.98602	-19.01	-4.9845	-19.8588	-4.99171	-20.441	-4.95868	-20.2124	-4.98304	-18.0585
-4.94267	-18.8907	-4.95811	-19.7808	-4.95159	-20.6063	-4.92546	-20.2537	-4.94293	-17.9805
-4.90569	-18.9503	-4.91728	-19.7808	-4.92145	-20.5741	-4.89594	-20.0196	-4.91843	-18.0493
-4.87241	-18.7667	-4.88775	-19.611	-4.88564	-20.4502	-4.86202	-19.8773	-4.88011	-17.8749
-4.83597	-18.6474	-4.84762	-19.3861	-4.84426	-20.2482	-4.81876	-20.0426	-4.84312	-17.6638
-4.80274	-18.6566	-4.8156	-19.4687	-4.81663	-20.3125	-4.77793	-19.914	-4.81361	-17.8382
-4.7632	-18.7897	-4.77414	-19.4182	-4.7714	-20.2987	-4.74841	-19.9095	-4.77278	-17.8933
-4.73681	-18.9595	-4.7333	-19.6431	-4.74124	-20.4364	-4.71951	-20.2766	-4.7288	-17.8933
-4.70728	-18.9595	-4.707	-19.8497	-4.70234	-20.4548	-4.67812	-20.2124	-4.70058	-18.1044
-4.6583	-18.9411	-4.67184	-19.8359	-4.66784	-20.5879	-4.64296	-20.038	-4.6667	-17.9805
-4.62632	-18.7209	-4.63414	-19.8451	-4.627	-20.4731	-4.6015	-19.9967	-4.62964	-17.8336
-4.58864	-18.6107	-4.6009	-19.5743	-4.59684	-20.0555	-4.57511	-19.859	-4.5844	-17.7786
-4.54906	-18.4914	-4.56074	-19.3494	-4.55737	-20.083	-4.53182	-19.6066	-4.5549	-17.65
-4.51514	-18.5878	-4.52367	-19.3769	-4.52407	-20.1152	-4.49793	-19.7718	-4.51916	-17.5766
-4.4744	-18.6612	-4.48723	-19.4596	-4.49768	-20.1289	-4.46464	-20.015	-4.48901	-17.7464
-4.44047	-18.8953	-4.46274	-19.5651	-4.455	-20.2987	-4.42694	-20.0747	-4.45446	-17.7786
-4.40466	-18.8264	-4.4201	-19.7166	-4.41674	-20.5466	-4.38619	-20.0839	-4.41872	-17.8474
-4.3702	-18.7484	-4.38304	-19.7671	-4.39035	-20.5007	-4.35541	-19.9416	-4.37854	-18.0034
-4.33125	-18.6015	-4.34534	-19.6018	-4.34197	-20.2758	-4.31583	-19.7672	-4.34461	-17.8244
-4.29229	-18.473	-4.32276	-19.2897	-4.31501	-20.0784	-4.27632	-19.68	-4.30322	-17.7005
-4.24966	-18.4225	-4.27381	-19.2806	-4.27358	-19.9132	-4.24618	-19.5561	-4.25737	-17.5996
-4.22264	-18.4409	-4.23234	-19.1842	-4.22771	-19.9132	-4.19717	-19.6846	-4.22281	-17.4848
-4.17677	-18.4179	-4.18531	-19.1658	-4.1926	-20.0234	-4.15956	-19.7121	-4.18581	-17.5078
-4.14668	-18.6795	-4.14572	-19.51	-4.15617	-20.1978	-4.11998	-19.6891	-4.15567	-17.5812
-4.10461	-18.7622	-4.10936	-19.5697	-4.11344	-20.1519	-4.08674	-19.8452	-4.10477	-17.7923
-4.05881	-18.6245	-4.07544	-19.4687	-4.07519	-20.1702	-4.04027	-19.7305	-4.07092	-17.5904
-4.01987	-18.5464	-4.03333	-19.5238	-4.0287	-20.0371	-4.00319	-19.68	-4.0326	-17.4527
-3.98279	-18.2022	-3.99382	-19.2071	-3.99046	-19.8994	-3.96744	-19.4138	-3.9818	-17.2416
-3.93889	-18.0645	-3.95928	-18.9409	-3.96219	-19.8168	-3.92097	-19.1155	-3.95415	-16.9111
-3.90057	-18.2022	-3.91348	-19.0327	-3.91325	-19.7067	-3.89334	-19.2027	-3.9089	-16.9846
-3.86039	-18.3583	-3.87077	-19.0189	-3.8674	-19.8581	-3.84	-19.3358	-3.87378	-17.214
-3.82398	-18.652	-3.83244	-19.3173	-3.83284	-20.005	-3.80607	-19.5698	-3.83171	-17.5215
-3.78127	-18.7576	-3.79168	-19.5422	-3.78704	-20.2161	-3.76906	-19.8498	-3.78152	-17.65
-3.74616	-18.5235	-3.7477	-19.4274	-3.75564	-20.2299	-3.7251	-19.8957	-3.75136	-17.7785
-3.7003	-18.4225	-3.71315	-19.331	-3.71293	-20.106	-3.68998	-19.3541	-3.71304	-17.3747
-3.6583	-18.0232	-3.68116	-19.0052	-3.67089	-19.6516	-3.65105	-19.1935	-3.66725	-17.1452
-3.61871	-17.8442	-3.64034	-18.6472	-3.63257	-19.4588	-3.61711	-19.0879	-3.63144	-16.9524
-3.58917	-17.9819	-3.59769	-18.8812	-3.5937	-19.3808	-3.56316	-19.0558	-3.59319	-16.801
-3.539	-18.193	-3.55749	-18.8078	-3.5472	-19.4084	-3.51981	-19.4	-3.54733	-16.856
-3.50632	-18.2114	-3.51296	-18.9455	-3.51327	-19.5506	-3.48971	-19.5377	-3.51591	-17.0029
-3.46555	-18.3996	-3.47401	-19.2071	-3.47188	-19.8122	-3.44575	-19.5193	-3.47576	-17.0213
-3.41906	-18.4042	-3.44447	-19.1153	-3.43984	-19.6149	-3.3961	-19.3174	-3.43054	-16.957
-3.38324	-18.1976	-3.39051	-18.918	-3.39341	-19.4267	-3.35722	-19.1063	-3.38099	-16.9937
-3.33619	-18.0691	-3.35407	-19.0052	-3.36201	-19.4175	-3.31388	-19.0007	-3.34831	-16.8882
-3.29978	-17.8213	-3.30263	-18.638	-3.31055	-19.2431	-3.27938	-19.0007	-3.31506	-16.8285
-3.25459	-17.8672	-3.26492	-18.4865	-3.26406	-19.1697	-3.23666	-19.0328	-3.25853	-16.8056
-3.2062	-17.9773	-3.22479	-18.6977	-3.21891	-19.3854	-3.19087	-19.244	-3.22216	-16.7321
-3.17234	-18.2343	-3.1852	-18.739	-3.1812	-19.4634	-3.16197	-19.2761	-3.1763	-16.8469
-3.1309	-18.2297	-3.14128	-18.9455	-3.14607	-19.3946	-3.10549	-19.1751	-3.14117	-16.8836
-3.08509	-18.1471	-3.10673	-18.9317	-3.1021	-19.4313	-3.07093	-19.2899	-3.09972	-16.957
-3.0367	-17.9176	-3.06155	-18.817	-3.05317	-19.1926	-3.02324	-19.0328	-3.05894	-16.8193
-3.00158	-17.679	-3.0113	-18.4453	-3.0117	-19.0595	-2.9755	-18.8355	-3.0156	-16.6403
-2.95509	-17.6377	-2.9768	-18.2341	-2.98096	-18.7107	-2.94038	-18.7162	-2.96728	-16.3787
-2.92311	-17.6469	-2.92655	-18.303	-2.92003	-18.6143	-2.88823	-18.7391	-2.91765	-16.2732
-2.876	-18.0049	-2.89018	-18.3902	-2.88556	-18.7566	-2.86504	-18.8906	-2.8812	-16.4843
-2.83397	-18.1426	-2.8418	-18.7757	-2.8422	-18.9632	-2.81417	-19.1568	-2.84168	-16.6449
-2.78811	-18.0875	-2.79536	-18.973	-2.79452	-19.0228	-2.76336	-19.2853	-2.79463	-16.9478
-2.74609	-17.9819	-2.7715	-18.7849	-2.75871	-18.9631	-2.72628	-19.0099	-2.76261	-17.0304
-2.7021	-17.7341	-2.71629	-18.4498	-2.721	-18.9173	-2.68928	-18.863	-2.7205	-16.6541
-2.6651	-17.4863	-2.67293	-18.3993	-2.6821	-18.6189	-2.6409	-18.4224	-2.66842	-16.4109
-2.6249	-17.6239	-2.63274	-18.1377	-2.63628	-18.339	-2.60014	-18.3811	-2.62761	-16.2456
-2.57659	-17.5459	-2.59007	-18.202	-2.59109	-18.4216	-2.55804	-18.5968	-2.5818	-16.1906
-2.537	-17.5367	-2.54679	-18.2708	-2.5515	-18.6143	-2.51539	-18.8768	-2.551	-16.2823
-2.49058	-17.7295	-2.51663	-18.303	-2.50821	-18.6373	-2.4714	-18.8447	-2.49829	-16.4384
-2.45036	-17.6102	-2.45574	-18.2754	-2.45676	-18.6235	-2.43627	-18.9365	-2.4688	-16.3512
-2.41209	-17.5275	-2.42244	-18.179	-2.41908	-18.5226	-2.3879	-18.6657	-2.40789	-16.1997
-2.36938	-17.5964	-2.38292	-18.1836	-2.38831	-18.3344	-2.34398	-18.4867	-2.36773	-16.1538
-2.31478	-17.4128	-2.32386	-18.0505	-2.32992	-18.0452	-2.3	-18.4591	-2.33694	-16.1447
-2.27338	-17.4036	-2.28435	-18.023	-2.29729	-18.0177	-2.2473	-18.3765	-2.27859	-16.1814
-2.225	-17.3256	-2.2347	-17.9083	-2.24453	-18.0131	-2.20646	-18.4132	-2.2302	-16.0942
-2.18109	-17.3164	-2.20836	-17.9863	-2.19998	-17.958	-2.15751	-18.4086	-2.19508	-16.1722
-2.1371	-17.4495	-2.1512	-17.9909	-2.15663	-17.9397	-2.11863	-18.4591	-2.1511	-15.9932
-2.10197	-17.5734	-2.11607	-18.2066	-2.12086	-18.0498	-2.06898	-18.5005	-2.11157	-16.0437
-2.0536	-17.4404	-2.06339	-18.1745	-2.0681	-18.1279	-2.02947	-18.3811	-2.0588	-16.0988
-2.01407	-17.4449	-2.015	-18.0689	-2.01979	-18.0085	-1.99428	-18.3949	-2.0105	-15.9611
-1.9569	-17.2935	-1.97549	-18.0322	-1.97589	-17.8617	-1.94094	-18.4546	-1.97099	-16.0116
-1.92617	-17.1191	-1.9359	-17.7797	-1.9363	-17.8387	-1.89575	-18.2939	-1.9358	-15.9748
-1.869	-17.3348	-1.8832	-17.8486	-1.89238	-17.6322	-1.85053	-18.2572	-1.88309	-15.8417
-1.82949	-17.3531	-1.848	-17.8624	-1.8484	-17.444	-1.81224	-18.3077	-1.8611	-15.8555
-1.78998	-17.2935	-1.80408	-17.8165	-1.80448	-17.5817	-1.77331	-18.3719	-1.79519	-16.0896
-1.7416	-17.321	-1.7645	-17.8624	-1.7561	-17.7653	-1.71556	-18.3949	-1.7556	-15.9932
-1.69769	-17.1558	-1.72496	-17.9404	-1.7078	-17.6413	-1.6829	-18.4592	-1.71607	-16.0207
-1.6713	-17.0135	-1.6634	-17.6834	-1.677	-17.4211	-1.6396	-18.2526	-1.6809	-16.0483
-1.62296	-17.1237	-1.62389	-17.6466	-1.62429	-17.3981	-1.60003	-18.147	-1.61876	-15.8647
-1.56078	-17.1833	-1.58375	-17.6375	-1.5891	-17.1595	-1.55107	-18.2159	-1.56976	-15.7958
-1.52	-17.2522	-1.54731	-17.6329	-1.53513	-17.1549	-1.4983	-18.1838	-1.53399	-15.7408
-1.48799	-17.2843	-1.48831	-17.5962	-1.49499	-17.1732	-1.46693	-18.1425	-1.50074	-15.7591
-1.4321	-17.2063	-1.44306	-17.5778	-1.44409	-17.3339	-1.40671	-18.2343	-1.44673	-15.6536
-1.39257	-17.165	-1.39789	-17.6742	-1.40331	-17.2375	-1.36083	-18.2205	-1.39339	-15.8601
-1.3354	-17.1971	-1.35838	-17.4952	-1.34928	-17.2237	-1.32507	-18.0231	-1.34878	-15.7499
-1.30717	-17.0319	-1.31314	-17.4172	-1.31353	-16.9896	-1.27168	-17.9497	-1.30234	-15.8004
-1.2413	-16.986	-1.26294	-17.3759	-1.26271	-17.0998	-1.2403	-17.9176	-1.26279	-15.7637
-1.2017	-16.986	-1.21203	-17.2152	-1.22186	-16.9667	-1.18823	-17.7937	-1.21193	-15.5067
-1.16218	-16.7978	-1.17628	-17.0087	-1.17668	-16.7969	-1.1386	-17.8487	-1.163	-15.4929
-1.1314	-16.9217	-1.1323	-17.1464	-1.1327	-16.7693	-1.09907	-17.9635	-1.11838	-15.5985
-1.06046	-17.0273	-1.0959	-17.2428	-1.0825	-16.8841	-1.04004	-18.0048	-1.07697	-15.5572
-1.02471	-17.1833	-1.03568	-17.3483	-1.0373	-16.8015	-1.00238	-17.7753	-1.0387	-15.649
-0.9801	-17.0778	-0.9854	-17.2932	-1.00024	-16.806	-0.95219	-17.8671	-0.9897	-15.8142
-0.94433	-16.9217	-0.95028	-17.2611	-0.95946	-17.0126	-0.9082	-17.7019	-0.94139	-15.5939
-0.89408	-16.7152	-0.90066	-17.0959	-0.90986	-16.6821	-0.86616	-17.5779	-0.89616	-15.5709
-0.84261	-16.6831	-0.84856	-16.7195	-0.85336	-16.4985	-0.82789	-17.5229	-0.84783	-15.4149
-0.8024	-16.7381	-0.81218	-16.9812	-0.81321	-16.3654	-0.7701	-17.7523	-0.80768	-15.3139
-0.74152	-16.8712	-0.7814	-16.9307	-0.75854	-16.5903	-0.73434	-17.6192	-0.76684	-15.4057
-0.70953	-16.8942	-0.73493	-16.9031	-0.71086	-16.4526	-0.67653	-17.5596	-0.71098	-15.4057
-0.65488	-16.9263	-0.6791	-16.9766	-0.67448	-16.6133	-0.63638	-17.5871	-0.6607	-15.3277
-0.62161	-16.7794	-0.62129	-17.0041	-0.62861	-16.6775	-0.59308	-17.4632	-0.61678	-15.2589
-0.5708	-16.5729	-0.5711	-16.8067	-0.58091	-16.6684	-0.54282	-17.5412	-0.5804	-15.2313
-0.51865	-16.5545	-0.53906	-16.871	-0.52688	-16.4756	-0.50015	-17.5275	-0.53394	-15.0386
-0.46719	-16.527	-0.48694	-16.7563	-0.49236	-16.3333	-0.44871	-17.5137	-0.48622	-15.0845
-0.42579	-16.6142	-0.45369	-16.7287	-0.45096	-16.3471	-0.3953	-17.4586	-0.44104	-15.1166
-0.37363	-16.7198	-0.39722	-16.8802	-0.39505	-16.393	-0.35201	-17.5917	-0.38512	-15.1763
-0.34226	-16.6509	-0.3432	-16.9215	-0.3392	-16.4572	-0.3099	-17.4724	-0.34371	-15.2451
-0.28076	-16.6509	-0.30555	-17.0454	-0.29467	-16.4664	-0.2622	-17.4953	-0.29101	-15.2543
-0.2393	-16.6188	-0.24398	-17.0683	-0.25946	-16.6041	-0.22017	-17.4862	-0.2445	-15.3552
-0.19034	-16.4765	-0.2057	-17.0546	-0.2199	-16.393	-0.17186	-17.2337	-0.20057	-15.2313
-0.1464	-16.3526	-0.15739	-16.9215	-0.15277	-16.292	-0.11656	-17.2199	-0.14724	-15.2497
-0.08421	-16.2792	-0.10406	-16.6966	-0.10501	-16.113	-0.0651	-17.0869	-0.09446	-15.1946
-0.05033	-16.1644	-0.06509	-16.5727	-0.06044	-16.0166	-0.0124	-17.0639	-0.05492	-15.0477
-0.00076	-16.0956	-0.00482	-16.5543	-0.01589	-15.8376	0.02281	-17.1006	0.0047	-14.8274
0.04442	-16.0681	0.04036	-16.6369	0.04372	-15.8009	0.08308	-17.0639	0.04988	-14.8871
0.10411	-16.1598	0.0755	-16.7149	0.08395	-16.0258	0.12324	-17.197	0.09891	-14.9559

## Sheet: Figure 6
Fig. 6. Axial rotation torque over axial rotation in the axial rotation test.
Sample 1		Sample 2		Sample 3		Sample 4		Sample 5
Axial rotation [deg]	Axial rotation torque [Nm]	Axial rotation [deg]	Axial rotation torque [Nm]	Axial rotation [deg]	Axial rotation torque [Nm]	Axial rotation [deg]	Axial rotation torque [Nm]	Axial rotation [deg]	Axial rotation torque [Nm]
-0.07591	0.271794	-0.10032	0.264966	-0.07304	0.291817	-0.08987	0.325186	-0.07365	0.288339
-0.03932	0.288234	-0.07434	0.286716	-0.03684	0.298787	-0.06036	0.350886	-0.04803	0.293619
-0.0066	0.297884	-0.02617	0.323646	-0.00309	0.316127	-0.03084	0.393676	-0.0002	0.316409
0.02606	0.273754	0.0143	0.361756	0.04265	0.334257	0.01209	0.405706	0.03601	0.305119
0.05842	0.295954	0.04729	0.312366	0.07529	0.339967	0.05529	0.397826	0.06517	0.299989
0.10586	0.299304	0.08318	0.350696	0.10661	0.288187	0.08097	0.387516	0.10493	0.278659
0.1347	0.301294	0.11552	0.328396	0.14282	0.308757	0.12769	0.389886	0.13795	0.288559
0.17055	0.276414	0.15454	0.306936	0.18148	0.294127	0.16428	0.360926	0.17417	0.263909
0.20957	0.332884	0.1943	0.323646	0.20751	0.331277	0.19279	0.345906	0.20971	0.300439
0.24616	0.330054	0.22659	0.328756	0.24968	0.342337	0.23669	0.350276	0.24202	0.327939
0.27707	0.320964	0.25579	0.374536	0.27817	0.354667	0.26871	0.398446	0.28071	0.330159
0.31294	0.336064	0.29797	0.346246	0.32138	0.370947	0.30067	0.399556	0.31583	0.348509
0.34877	0.365194	0.32716	0.370746	0.35691	0.362397	0.3485	0.438406	0.35453	0.366709
0.3952	0.381164	0.35917	0.370666	0.39944	0.406897	0.38018	0.453106	0.38297	0.395149
0.42089	0.384294	0.40308	0.380036	0.43565	0.431797	0.41704	0.471986	0.42728	0.389739
0.45918	0.464904	0.42418	0.379876	0.46486	0.491357	0.44237	0.516256	0.45966	0.463959
0.49259	0.458064	0.47899	0.427566	0.50068	0.491677	0.49228	0.538476	0.49267	0.475539
0.52561	0.445124	0.50889	0.464126	0.5443	0.494337	0.52146	0.576496	0.53593	0.482899
0.56569	0.420834	0.55358	0.438366	0.57667	0.477477	0.55806	0.519316	0.57249	0.454969
0.60898	0.417554	0.58869	0.444066	0.60231	0.459417	0.59914	0.488106	0.60094	0.442999
0.63777	0.390394	0.61789	0.418356	0.64204	0.466857	0.63538	0.487066	0.6414	0.407559
0.67891	0.406044	0.658	0.441016	0.68278	0.458457	0.67157	0.485346	0.67864	0.400289
0.71969	0.439924	0.69523	0.463396	0.71971	0.455037	0.70496	0.494806	0.71169	0.441229
0.75694	0.422234	0.73181	0.456636	0.75384	0.490787	0.74261	0.496256	0.75284	0.438249
0.78649	0.435754	0.77257	0.471556	0.79809	0.505187	0.78336	0.506176	0.78938	0.444209
0.83075	0.473594	0.80527	0.476676	0.83151	0.498657	0.80938	0.520796	0.83053	0.460079
0.85995	0.459024	0.84573	0.481006	0.86846	0.492557	0.86215	0.521376	0.86321	0.457499
0.89654	0.443644	0.86785	0.482926	0.90989	0.476737	0.89164	0.515366	0.90398	0.419889
0.93693	0.468454	0.91179	0.486416	0.94084	0.457497	0.93243	0.527466	0.94023	0.426149
0.97104	0.460654	0.95753	0.487906	0.97814	0.465677	0.9743	0.539216	0.97007	0.456139
1.01116	0.429304	0.98737	0.474006	1.01923	0.459137	0.99993	0.537356	1.01508	0.428059
1.04066	0.400614	1.03203	0.447546	1.05933	0.403927	1.04775	0.497396	1.05555	0.396869
1.0927	0.375824	1.06543	0.406476	1.10012	0.378217	1.08083	0.459956	1.08924	0.364859
1.12149	0.336164	1.10935	0.375056	1.12927	0.367307	1.11664	0.419086	1.11844	0.323779
1.15419	0.297004	1.1456	0.364876	1.16691	0.332317	1.15393	0.372196	1.16594	0.282839
1.19184	0.319124	1.18317	0.356036	1.20767	0.316177	1.18731	0.367586	1.18419	0.324529
1.23258	0.312524	1.20955	0.337846	1.24142	0.332397	1.21753	0.377926	1.22919	0.376579
1.26986	0.313864	1.25071	0.381456	1.27906	0.337287	1.26221	0.403786	1.26963	0.399709
1.30681	0.360304	1.28056	0.409826	1.32018	0.335887	1.29243	0.432226	1.31425	0.443369
1.34052	0.378174	1.32487	0.417396	1.34969	0.343747	1.32897	0.442036	1.34451	0.476509
1.3887	0.347504	1.36533	0.377496	1.39473	0.356627	1.37683	0.421686	1.38068	0.442029
1.41826	0.359834	1.40289	0.363306	1.42878	0.342017	1.41018	0.420136	1.41691	0.407269
1.45829	0.400414	1.42822	0.331886	1.46958	0.350367	1.4545	0.437156	1.4542	0.419659
1.49418	0.366664	1.46549	0.302626	1.50512	0.378597	1.47737	0.433866	1.4981	0.375619
1.52579	0.334204	1.51294	0.337706	1.53041	0.349107	1.52304	0.424436	1.52801	0.300669
1.56131	0.337634	1.54918	0.327876	1.56135	0.308837	1.55224	0.438126	1.56424	0.293239
1.60311	0.291354	1.57376	0.291346	1.60387	0.299047	1.57649	0.391976	1.59657	0.289079
1.63583	0.249224	1.6237	0.295176	1.64186	0.247697	1.62466	0.352806	1.62927	0.237739
1.67032	0.270024	1.65217	0.272086	1.67277	0.221747	1.65314	0.335126	1.67494	0.222659
1.70509	0.283984	1.69013	0.234716	1.70724	0.250967	1.68828	0.306536	1.71083	0.220859
1.73676	0.281104	1.71512	0.281006	1.73851	0.273327	1.7294	0.329266	1.73928	0.197169
1.77153	0.325514	1.75588	0.337626	1.77262	0.266417	1.76738	0.378286	1.78078	0.227719
1.80249	0.371064	1.79458	0.329676	1.81022	0.290627	1.80257	0.372886	1.81977	0.298269
1.8471	0.330954	1.83285	0.336786	1.84821	0.284757	1.83067	0.293916	1.85108	0.282379
1.86857	0.322714	1.86066	0.361316	1.8823	0.235357	1.86796	0.311276	1.88835	0.261809
1.91038	0.330064	1.89403	0.319856	1.91007	0.244047	1.90273	0.304616	1.91858	0.250669
1.9519	0.274714	1.93168	0.304256	1.94806	0.274147	1.93791	0.274446	1.95342	0.224429
1.987	0.256654	1.96855	0.332546	1.98954	0.249797	1.97233	0.301266	1.97766	0.198809
2.01868	0.263264	1.98932	0.314216	2.01695	0.254607	2.01033	0.345156	2.01735	0.219839
2.04964	0.254044	2.02973	0.290516	2.0602	0.373457	2.04123	0.344946	2.04759	0.244209
2.08654	0.257924	2.05682	0.297656	2.0925	0.657117	2.07044	0.584076	2.08098	0.257339
2.11644	0.378804	2.1039	0.328176	2.11646	0.745427	2.1119	0.767786	2.11898	0.521599
2.14842	0.604924	2.12926	0.437536	2.15125	0.700717	2.13719	0.776276	2.14673	0.742839
2.17582	0.716364	2.16158	0.649706	2.17338	0.603327	2.1622	0.667016	2.17237	0.813579
2.19621	0.655734	2.1988	0.720506	2.20259	0.521837	2.1963	0.584816	2.20336	0.750199
2.23701	0.567094	2.21924	0.652146	2.2388	0.516337	2.22158	0.577546	2.23183	0.661429
2.26337	0.543344	2.24877	0.571566	2.26478	0.675107	2.24656	0.655636	2.25361	0.609489
2.3052	0.557534	2.27511	0.574366	2.30138	0.812587	2.28207	0.785186	2.2997	0.679249
2.32841	0.660574	2.30747	0.588786	2.32737	0.835947	2.31367	0.881996	2.32954	0.821289
2.3674	0.793104	2.34613	0.640286	2.36538	0.815657	2.35238	0.863796	2.36016	0.887869
2.39766	0.863474	2.37534	0.762996	2.39839	0.744917	2.37732	0.789636	2.39704	0.883769
2.42331	0.794304	2.41539	0.808976	2.43183	0.624727	2.40969	0.711936	2.42378	0.770619
2.46588	0.664434	2.44424	0.705566	2.46273	0.587277	2.44728	0.681416	2.45717	0.616319
2.5031	0.554114	2.4836	0.609736	2.5046	0.607927	2.48493	0.663056	2.48777	0.494269
2.53126	0.478484	2.50996	0.535596	2.53233	0.619287	2.5232	0.691426	2.53731	0.444789
2.55936	0.501874	2.54372	0.495856	2.5756	0.586307	2.55488	0.699536	2.56686	0.479279
2.60613	0.549434	2.58172	0.532936	2.61105	0.587567	2.58613	0.640176	2.61007	0.518109
2.63745	0.590364	2.61262	0.634696	2.63569	0.539417	2.61814	0.583656	2.64455	0.528509
2.67188	0.546094	2.64814	0.627266	2.67051	0.460547	2.65578	0.552376	2.6755	0.484009
2.71058	0.490304	2.67871	0.577576	2.70599	0.461887	2.69479	0.547466	2.71064	0.426359
2.74499	0.431894	2.71988	0.542596	2.74998	0.472427	2.72646	0.535356	2.74442	0.383359
2.77948	0.416224	2.74411	0.520896	2.77842	0.486917	2.76614	0.553106	2.77954	0.419009
2.80827	0.436294	2.78349	0.487766	2.81746	0.489217	2.79746	0.575846	2.80769	0.453919
2.84943	0.482124	2.81757	0.493466	2.85295	0.517747	2.83574	0.535056	2.84563	0.486989
2.88068	0.486304	2.86083	0.497566	2.88706	0.439967	2.87305	0.507626	2.88258	0.493759
2.91164	0.471954	2.89668	0.480026	2.91867	0.359267	2.89622	0.494646	2.91313	0.463369
2.94502	0.410354	2.9241	0.437906	2.95878	0.335877	2.92787	0.473466	2.95183	0.389749
2.98196	0.361164	2.96835	0.384286	2.99285	0.322127	2.96442	0.443986	2.97431	0.339959
3.01498	0.336054	2.99229	0.342966	3.02558	0.329327	2.99432	0.434676	3.01125	0.307109
3.05193	0.352334	3.032	0.296466	3.05508	0.340797	3.03684	0.461136	3.04709	0.331919
3.08424	0.377144	3.06825	0.318586	3.08816	0.380377	3.06007	0.443006	3.0822	0.389419
3.11733	0.403224	3.10195	0.371866	3.12645	0.366107	3.1054	0.430526	3.11143	0.453409
3.137	0.448314	3.12379	0.398766	3.14864	0.355487	3.1318	0.447166	3.14269	0.490389
3.18021	0.442674	3.16174	0.393406	3.17711	0.416357	3.15675	0.462096	3.17086	0.490039
3.21189	0.433704	3.18672	0.435676	3.21117	0.448727	3.2003	0.484176	3.20424	0.494769
3.23928	0.446084	3.21625	0.450766	3.25095	0.475407	3.2313	0.516186	3.23725	0.490839
3.27341	0.481904	3.24998	0.460486	3.27869	0.523017	3.26185	0.549996	3.26121	0.514689
3.29977	0.490144	3.28546	0.482186	3.29379	0.548497	3.28959	0.562986	3.29389	0.534369
3.33033	0.523444	3.31294	0.525426	3.33214	0.536607	3.31566	0.572426	3.32128	0.535809
3.3602	0.534814	3.34209	0.549556	3.36413	0.542847	3.35185	0.605926	3.35011	0.548249
3.38343	0.513994	3.36601	0.570446	3.39258	0.548507	3.37222	0.597956	3.37439	0.550949
3.41893	0.486884	3.3924	0.557746	3.42179	0.484167	3.40638	0.602056	3.40918	0.523529
3.44703	0.481384	3.42929	0.487816	3.45308	0.458707	3.42957	0.586836	3.43447	0.483799
3.47556	0.480194	3.45528	0.469636	3.48154	0.478877	3.46329	0.556886	3.46017	0.469239
3.50754	0.477974	3.475	0.477436	3.51034	0.487647	3.48401	0.544186	3.5006	0.476729
3.52861	0.528864	3.51825	0.493176	3.53782	0.510597	3.52098	0.580236	3.52132	0.492849
3.56233	0.547204	3.54459	0.534416	3.56277	0.528437	3.55049	0.627406	3.553	0.512529
3.59121	0.532434	3.57234	0.559656	3.59685	0.518247	3.57859	0.614156	3.58183	0.512319
3.62144	0.487634	3.60012	0.562256	3.61898	0.494707	3.5951	0.616186	3.60782	0.494179
3.65024	0.474694	3.6311	0.551926	3.65206	0.535577	3.6317	0.612836	3.64049	0.473469
3.67272	0.499504	3.65639	0.562286	3.67704	0.585167	3.66545	0.607136	3.6725	0.521379
3.70441	0.537474	3.68379	0.624516	3.70444	0.585417	3.68828	0.611876	3.70028	0.577619
3.7378	0.584634	3.7091	0.641246	3.72938	0.617067	3.71674	0.645916	3.72278	0.594479
3.75431	0.593264	3.72846	0.629786	3.75643	0.641137	3.74491	0.666946	3.75369	0.619889
3.78733	0.556344	3.76749	0.623866	3.77615	0.604657	3.77022	0.637656	3.78113	0.616999
3.81763	0.571274	3.78997	0.623336	3.80992	0.599757	3.79832	0.648566	3.81103	0.577839
3.84188	0.538084	3.82334	0.626976	3.84575	0.604957	3.82642	0.669446	3.83281	0.590379
3.8749	0.523284	3.85118	0.624376	3.86683	0.624427	3.85988	0.643156	3.86058	0.615799
3.9023	0.561904	3.87578	0.597946	3.89177	0.644557	3.88202	0.645146	3.88587	0.621819
3.9234	0.573504	3.90142	0.554766	3.92488	0.633127	3.91258	0.672206	3.91967	0.598139
3.95016	0.558644	3.93444	0.548896	3.95264	0.611507	3.93787	0.654746	3.94075	0.572489
3.97969	0.531674	3.96123	0.549646	3.97653	0.561717	3.96178	0.608596	3.96781	0.542389
3.99761	0.526694	3.98934	0.530326	4.00674	0.545747	3.99698	0.615146	4.0047	0.519589
4.03309	0.525894	4.01393	0.529286	4.03063	0.563297	4.02509	0.652596	4.02372	0.508079
4.0619	0.531224	4.03887	0.540416	4.05212	0.595517	4.0553	0.628206	4.0522	0.525019
4.08622	0.585014	4.06559	0.557066	4.08518	0.595157	4.0813	0.631406	4.08067	0.530359
4.10415	0.620524	4.09834	0.571266	4.11223	0.601767	4.1088	0.645146	4.11334	0.522719
4.13402	0.623434	4.12539	0.585526	4.13647	0.618617	4.13058	0.643966	4.1439	0.544039
4.16037	0.616594	4.1549	0.625486	4.1639	0.594327	4.16044	0.636686	4.17068	0.537209
4.18426	0.640734	4.17598	0.621766	4.19699	0.604137	4.18714	0.654886	4.19248	0.522049
4.21412	0.637844	4.20057	0.622956	4.21842	0.645147	4.21173	0.675326	4.21672	0.567659
4.24336	0.622684	4.22664	0.665076	4.24758	0.633197	4.24128	0.654286	4.24342	0.589209
4.26727	0.619484	4.25653	0.623846	4.26901	0.616547	4.26768	0.640996	4.27785	0.572339
4.29713	0.649794	4.28534	0.626316	4.30168	0.629567	4.28877	0.678216	4.3014	0.610019
4.32348	0.595554	4.30677	0.642116	4.32881	0.598717	4.31793	0.639376	4.32572	0.589049
4.34456	0.560054	4.33839	0.613686	4.35272	0.570277	4.34709	0.608306	4.35384	0.547009
4.37373	0.554034	4.35877	0.589916	4.38399	0.544627	4.36852	0.633406	4.3823	0.547159
4.4072	0.515194	4.38801	0.569096	4.40226	0.538687	4.39312	0.624106	4.40303	0.534459
4.43074	0.496244	4.41579	0.549186	4.43072	0.523687	4.4266	0.599156	4.43044	0.512389
4.45815	0.488444	4.43652	0.517616	4.45532	0.479117	4.44277	0.598216	4.44977	0.465899
4.47537	0.478024	4.46885	0.504116	4.48101	0.487647	4.47018	0.591056	4.47191	0.465289
4.50454	0.440434	4.49415	0.509536	4.513	0.487727	4.49724	0.582526	4.50465	0.463959
4.52176	0.456714	4.50856	0.507676	4.52991	0.509497	4.51727	0.573236	4.52609	0.464619
4.55585	0.516604	4.53597	0.522376	4.55593	0.539217	4.54398	0.614086	4.55459	0.503699
4.57413	0.528114	4.56198	0.542726	4.5844	0.553467	4.57245	0.627706	4.57603	0.520259
4.59768	0.532884	4.58553	0.563086	4.60022	0.553387	4.59425	0.630226	4.59888	0.552059
4.61983	0.555164	4.6133	0.567236	4.62729	0.556157	4.61358	0.659566	4.61682	0.561559
4.64198	0.548324	4.62279	0.556856	4.64733	0.568407	4.63573	0.659936	4.64599	0.570979
4.66729	0.565244	4.65373	0.566956	4.66737	0.566987	4.66139	0.651776	4.659	0.585869
4.6912	0.594284	4.67201	0.578966	4.69514	0.565957	4.68319	0.674656	4.68643	0.589509
4.71124	0.600764	4.69627	0.594736	4.7187	0.594987	4.70393	0.686896	4.70893	0.589859
4.73585	0.600554	4.71912	0.607066	4.73874	0.641147	4.72643	0.703776	4.73562	0.614089
4.75765	0.625794	4.74549	0.631286	4.75878	0.636157	4.74788	0.710616	4.75604	0.622509
4.77523	0.635994	4.76764	0.656166	4.776	0.637637	4.76581	0.723766	4.77292	0.621819
4.79914	0.621134	4.78276	0.657146	4.80202	0.657477	4.79534	0.729486	4.79678	0.642939
4.81848	0.627744	4.80878	0.642796	4.8189	0.654437	4.81468	0.721446	4.8193	0.644709
4.83782	0.633824	4.83269	0.648606	4.8487	0.643527	4.83894	0.724796	4.8428	0.626509
4.86595	0.625874	4.85344	0.653206	4.86558	0.647977	4.85863	0.719506	4.86671	0.627319
4.88283	0.619334	4.86575	0.645996	4.8909	0.649927	4.88465	0.694346	4.88323	0.631629
4.9085	0.623934	4.89353	0.628886	4.90602	0.634167	4.90223	0.677246	4.90925	0.618339
4.92995	0.604924	4.91955	0.621186	4.9331	0.628067	4.91946	0.679926	4.92859	0.627239
4.94507	0.596594	4.93643	0.624296	4.9542	0.625617	4.94302	0.660076	4.94793	0.624719
4.96757	0.609084	4.95331	0.609286	4.96862	0.603717	4.96588	0.648146	4.97395	0.600579
4.99078	0.594144	4.97758	0.613816	4.98937	0.582667	4.9919	0.646796	4.98802	0.590989
5.00689	0.561624	5.00003	0.596816	5.01258	0.591277	5.01089	0.626736	5.01088	0.600129
5.0234	0.533604	5.02077	0.581146	5.0372	0.581847	5.02665	0.600126	5.02987	0.583719
5.05189	0.531774	5.04114	0.554746	5.0576	0.564687	5.04737	0.593146	5.05308	0.545869
5.07264	0.513114	5.06189	0.552006	5.07413	0.551697	5.06812	0.588676	5.0777	0.547759
5.08636	0.497134	5.08089	0.525726	5.0941	0.562237	5.09239	0.574056	5.09458	0.538759
5.10887	0.498554	5.09918	0.539696	5.1173	0.554427	5.11455	0.578886	5.11847	0.518989
5.1342	0.492964	5.11923	0.531286	5.13489	0.549087	5.12546	0.581786	5.13252	0.525899
5.14827	0.466974	5.13471	0.533746	5.15283	0.547167	5.14903	0.581846	5.1585	0.548579
5.17107	0.473884	5.16109	0.534266	5.1757	0.532967	5.16662	0.577966	5.16976	0.519969
5.18617	0.482434	5.17758	0.525796	5.19224	0.517877	5.18905	0.596726	5.19685	0.508169
5.20658	0.477614	5.19899	0.529576	5.20734	0.526367	5.20734	0.593236	5.21128	0.525919
5.22453	0.485094	5.2187	0.535176	5.23155	0.527487	5.22318	0.620706	5.23204	0.517519
5.24318	0.507754	5.2363	0.541766	5.24739	0.530667	5.23726	0.680066	5.2517	0.500739
5.26247	0.561164	5.25214	0.542566	5.26147	0.574577	5.2573	0.714026	5.2703	0.517459
5.27759	0.635004	5.26965	0.579356	5.28049	0.616637	5.2766	0.710396	5.28509	0.557989
5.28956	0.677904	5.28408	0.642866	5.2973	0.653917	5.28576	0.686016	5.30199	0.569829
5.30894	0.678114	5.30063	0.686026	5.30751	0.652277	5.30724	0.680966	5.31706	0.587499
5.3233	0.634344	5.31222	0.698516	5.32619	0.622567	5.3216	0.664996	5.33359	0.586689
5.33527	0.596584	5.32979	0.663836	5.34055	0.593887	5.33568	0.686766	5.34733	0.572779
5.35464	0.614354	5.34317	0.642716	5.35357	0.605917	5.35047	0.723236	5.36418	0.568999
5.369	0.648154	5.35965	0.640506	5.36661	0.638157	5.368	0.746026	5.3779	0.577169
5.37957	0.675734	5.37725	0.659446	5.38695	0.651837	5.37962	0.736016	5.39409	0.567519
5.39541	0.703234	5.38782	0.667086	5.39822	0.670187	5.39864	0.708086	5.40674	0.592089
5.40979	0.701134	5.40045	0.684186	5.41582	0.671447	5.40844	0.684596	5.41938	0.609879
5.42528	0.664904	5.42085	0.687816	5.42844	0.653707	5.42604	0.670486	5.43698	0.608599
5.44245	0.631664	5.43248	0.681366	5.44112	0.648487	5.44078	0.680816	5.45136	0.599159
5.45514	0.617104	5.44545	0.667456	5.45696	0.657987	5.45695	0.720566	5.46369	0.624419
5.46818	0.639114	5.45811	0.669626	5.46785	0.671977	5.46717	0.750946	5.47878	0.637129
5.47975	0.673144	5.47641	0.679566	5.48297	0.692907	5.48441	0.759696	5.4925	0.639949
5.49663	0.667554	5.48765	0.683966	5.4977	0.687357	5.49494	0.735946	5.50519	0.662759
5.50932	0.635904	5.50278	0.685006	5.50932	0.668257	5.50973	0.703536	5.51641	0.661769
5.52405	0.609664	5.5182	0.672276	5.51985	0.654517	5.5241	0.678896	5.52978	0.632069
5.53919	0.594164	5.52877	0.649706	5.53813	0.666477	5.5322	0.698066	5.54592	0.635099
5.5525	0.612644	5.54464	0.648596	5.55223	0.666777	5.54905	0.732886	5.55649	0.665279
5.56483	0.644374	5.5569	0.663966	5.5666	0.678897	5.56312	0.748636	5.57022	0.653029
5.57753	0.680864	5.56887	0.672166	5.57894	0.689657	5.57476	0.741136	5.58355	0.657849
5.59295	0.669274	5.58395	0.675056	5.594	0.664777	5.59125	0.724416	5.59236	0.675599
5.60635	0.636504	5.59733	0.665756	5.60035	0.654147	5.60464	0.692036	5.60887	0.666549
5.61685	0.608434	5.6065	0.652456	5.61905	0.640837	5.6162	0.685636	5.62013	0.630449
5.62777	0.604174	5.62194	0.637456	5.6313	0.638327	5.62924	0.694346	5.62997	0.617659
5.64145	0.604494	5.63462	0.634926	5.64434	0.651917	5.63838	0.707716	5.64367	0.644629
5.65519	0.623284	5.6462	0.647276	5.6538	0.643807	5.65419	0.712526	5.65562	0.630219
5.66747	0.642294	5.65888	0.653276	5.66683	0.637117	5.66472	0.715526	5.66935	0.617149
5.6798	0.645864	5.67325	0.649126	5.6798	0.635707	5.67774	0.703686	5.68168	0.642769
5.68925	0.622084	5.68489	0.653656	5.69073	0.630447	5.68867	0.701926	5.6922	0.638169
5.70194	0.606354	5.6947	0.642956	5.70475	0.628377	5.70095	0.697016	5.70696	0.597009
5.71176	0.609684	5.70351	0.642876	5.71393	0.627687	5.70903	0.696846	5.7161	0.604359
5.72128	0.602334	5.7179	0.638176	5.72585	0.617647	5.72203	0.697026	5.72844	0.604749
5.73391	0.605744	5.72884	0.630556	5.73467	0.620187	5.73401	0.690776	5.73791	0.570939
5.74555	0.626914	5.73795	0.635376	5.7466	0.622637	5.74349	0.684076	5.74841	0.573529
5.75325	0.613604	5.74888	0.645536	5.75648	0.626447	5.7519	0.675026	5.7597	0.605699
5.76171	0.613904	5.7594	0.641736	5.76735	0.613947	5.76318	0.680596	5.77126	0.606459
5.7747	0.615564	5.7661	0.624966	5.77724	0.620337	5.77335	0.687296	5.7815	0.584599
5.78212	0.615474	5.78015	0.619926	5.78705	0.618847	5.78535	0.691646	5.78851	0.594179
5.79265	0.608114	5.78925	0.610326	5.7958	0.612917	5.79095	0.678836	5.79626	0.588839
5.80035	0.615184	5.79667	0.611006	5.80216	0.609947	5.80294	0.662776	5.80821	0.556879
5.80989	0.612504	5.80825	0.593546	5.8127	0.596497	5.8089	0.653386	5.81523	0.569309
5.8176	0.603894	5.81392	0.598806	5.82048	0.580747	5.81975	0.648346	5.82334	0.590539
5.82674	0.623914	5.8234	0.606976	5.82854	0.570637	5.82578	0.648876	5.83246	0.575759
5.83275	0.641544	5.8325	0.608786	5.8359	0.567447	5.8321	0.662326	5.84092	0.575529
5.84115	0.648094	5.83993	0.613156	5.84362	0.582437	5.8426	0.663436	5.84689	0.602009
5.8492	0.642674	5.84625	0.615836	5.84927	0.574787	5.8497	0.656756	5.8539	0.584979
5.85416	0.637474	5.85395	0.614936	5.85595	0.565947	5.85495	0.656756	5.86163	0.569439
5.864	0.622454	5.86032	0.608176	5.864	0.566847	5.8623	0.653866	5.868	0.581789
5.8689	0.612494	5.86665	0.611226	5.86758	0.575377	5.8679	0.649456	5.87465	0.588779
5.87739	0.621424	5.8719	0.609936	5.8732	0.589357	5.87394	0.659856	5.8806	0.563429
5.88335	0.626614	5.8768	0.627346	5.8788	0.610147	5.8785	0.676526	5.88557	0.581469
5.88965	0.626094	5.88418	0.643616	5.883	0.636977	5.88445	0.697616	5.89155	0.614099
5.89639	0.617274	5.88914	0.658476	5.88726	0.656507	5.89075	0.709486	5.8968	0.584019
5.90025	0.602924	5.89405	0.664656	5.8922	0.655857	5.8954	0.711506	5.9017	0.580059
5.9062	0.595134	5.89965	0.662936	5.8957	0.666177	5.89925	0.713806	5.90661	0.601759
5.91215	0.581454	5.9035	0.667776	5.8992	0.670647	5.90415	0.716406	5.91087	0.595299
5.91776	0.587674	5.90672	0.653716	5.9027	0.682677	5.90835	0.706006	5.91545	0.580139
5.92062	0.590734	5.91095	0.660926	5.9062	0.692847	5.91221	0.710536	5.9193	0.611049
5.9266	0.603594	5.91515	0.679666	5.90935	0.705857	5.91613	0.720936	5.9221	0.625399
5.9301	0.608944	5.9197	0.682926	5.91328	0.717717	5.9214	0.723226	5.9263	0.613149
5.9336	0.608204	5.9246	0.681506	5.91609	0.711487	5.92455	0.710756	5.9302	0.625679
5.93745	0.600394	5.92782	0.675186	5.91855	0.706517	5.92875	0.708386	5.93198	0.651769
5.94066	0.600854	5.9317	0.659156	5.9224	0.690607	5.93155	0.714176	5.93444	0.634449
5.9435	0.607914	5.9352	0.642566	5.92415	0.684307	5.93505	0.704226	5.93655	0.616769
5.9449	0.607984	5.93835	0.649696	5.928	0.695757	5.93717	0.701546	5.9404	0.651779
5.9491	0.633974	5.94185	0.650016	5.9308	0.694187	5.9404	0.715966	5.94215	0.657619
5.9505	0.650474	5.945	0.649716	5.93366	0.696927	5.94285	0.706596	5.9439	0.643209
5.9526	0.653894	5.94605	0.666886	5.93615	0.685787	5.94705	0.699916	5.9474	0.661729
5.95365	0.656934	5.94885	0.668886	5.9386	0.682297	5.94845	0.713806	5.9481	0.668399
5.95575	0.662284	5.95206	0.653946	5.9414	0.661587	5.95055	0.721316	5.95125	0.643369
5.95645	0.654704	5.9535	0.639756	5.94385	0.653917	5.95335	0.705406	5.95231	0.645379
5.9582	0.652784	5.9563	0.654166	5.9449	0.656437	5.9544	0.698726	5.9541	0.657419
5.9596	0.667114	5.957	0.651116	5.94805	0.661787	5.95685	0.701766	5.95552	0.639209
5.95995	0.665264	5.9591	0.646596	5.9491	0.669447	5.9579	0.704666	5.95764	0.631949
5.96275	0.663174	5.96015	0.653436	5.9512	0.663277	5.95862	0.702956	5.95835	0.661789
5.9631	0.673874	5.9605	0.663166	5.95295	0.662237	5.96078	0.709046	5.95975	0.658079
5.9631	0.668824	5.9619	0.662056	5.95365	0.653247	5.9615	0.710296	5.9608	0.643309
5.9631	0.670014	5.96365	0.663086	5.95505	0.646047	5.9615	0.711796	5.96185	0.632819
5.9631	0.659014	5.964	0.675796	5.9561	0.648577	5.9622	0.707936	5.96255	0.634299
5.9631	0.656414	5.964	0.666056	5.9561	0.646787	5.96395	0.705236	5.9629	0.627229
5.96382	0.663614	5.964	0.681516	5.95646	0.660537	5.9643	0.709126	5.96325	0.633119
5.9649	0.671634	5.964	0.677286	5.95646	0.668407	5.96465	0.722126	5.96465	0.658079
5.96562	0.673644	5.964	0.687316	5.95682	0.670717	5.96465	0.727986	5.96465	0.653839
5.96562	0.687164	5.964	0.698966	5.95754	0.683427	5.96465	0.740476	5.96465	0.646999
5.96562	0.692084	5.964	0.696896	5.9579	0.695447	5.96465	0.748266	5.96465	0.656969
5.96562	0.692444	5.964	0.703956	5.95754	0.702357	5.96465	0.751456	5.96465	0.662329
5.96562	0.690214	5.964	0.700016	5.95754	0.702637	5.96465	0.750586	5.96465	0.666029
5.9649	0.692524	5.964	0.708846	5.95718	0.703697	5.96465	0.752806	5.96465	0.676639
5.96382	0.694684	5.964	0.700756	5.95682	0.710017	5.96465	0.756346	5.9643	0.677909
5.96382	0.689614	5.964	0.701476	5.95646	0.708377	5.96465	0.754146	5.9643	0.673979
5.96346	0.682784	5.964	0.695916	5.95646	0.702447	5.9643	0.749446	5.96325	0.674289
5.9631	0.686874	5.964	0.706766	5.95646	0.694717	5.96395	0.746496	5.9629	0.676869
5.9631	0.695434	5.964	0.702546	5.95646	0.706017	5.96325	0.750346	5.9629	0.682089
5.9631	0.699574	5.964	0.697926	5.95646	0.713357	5.9629	0.751606	5.9629	0.669519
5.9631	0.679674	5.964	0.701356	5.9561	0.705717	5.9615	0.746996	5.9629	0.677009
5.9631	0.684654	5.9626	0.703346	5.9561	0.691577	5.9615	0.743056	5.9629	0.670639
5.9631	0.690294	5.96155	0.697206	5.9561	0.700197	5.9615	0.747066	5.96185	0.677759
5.96205	0.688584	5.96085	0.694976	5.95575	0.720257	5.9615	0.748646	5.9608	0.675099
5.961	0.687384	5.9605	0.695096	5.95435	0.705537	5.96042	0.735566	5.9601	0.667359
5.95995	0.683324	5.96015	0.694356	5.9533	0.686297	5.9597	0.741646	5.9594	0.665359
5.9596	0.692894	5.9584	0.694446	5.95295	0.698197	5.95862	0.742466	5.95835	0.663869
5.95855	0.673884	5.95735	0.685746	5.95225	0.712237	5.9579	0.730956	5.9573	0.653449
5.9561	0.647604	5.95665	0.659896	5.95015	0.681637	5.95615	0.715296	5.95624	0.621679
5.95575	0.635394	5.9549	0.632996	5.9491	0.659717	5.9551	0.702646	5.95372	0.612399
5.954	0.612574	5.95313	0.606916	5.9477	0.654457	5.95265	0.671306	5.9523	0.582749
5.95155	0.580494	5.95098	0.592426	5.9456	0.628957	5.95125	0.651396	5.95055	0.561259
5.9491	0.586804	5.94886	0.594586	5.9442	0.593807	5.9488	0.652806	5.9488	0.562169
5.9463	0.603144	5.94675	0.588046	5.9428	0.583557	5.94705	0.653546	5.94635	0.571329
5.94525	0.581444	5.94465	0.588346	5.9393	0.580727	5.94495	0.646196	5.94355	0.550339
5.94245	0.567774	5.9408	0.558026	5.93685	0.557557	5.9425	0.622866	5.94005	0.540849
5.93887	0.558064	5.93695	0.519936	5.93366	0.538017	5.9386	0.585726	5.93585	0.507559
5.93395	0.494904	5.93135	0.467046	5.93118	0.526957	5.93366	0.522636	5.93234	0.452359
5.9301	0.430934	5.92778	0.454926	5.9259	0.485577	5.9298	0.471986	5.92737	0.418949
5.9259	0.437164	5.92145	0.476026	5.91995	0.438247	5.92245	0.466656	5.92035	0.433349
5.91776	0.472704	5.9141	0.500536	5.9147	0.416757	5.91788	0.503636	5.913	0.453479
5.91075	0.490074	5.90845	0.547276	5.90867	0.414997	5.91188	0.536906	5.90626	0.489879
5.90515	0.529454	5.89791	0.583886	5.9027	0.445747	5.90275	0.582076	5.8982	0.536819
5.89812	0.586044	5.8909	0.604616	5.89465	0.490787	5.89503	0.629716	5.8898	0.575399
5.8844	0.591554	5.88138	0.611226	5.88512	0.537197	5.88446	0.645986	5.87992	0.590239
5.8749	0.577504	5.86945	0.627786	5.87285	0.586087	5.87355	0.661876	5.86695	0.605479
5.8619	0.616504	5.85676	0.633286	5.86331	0.643817	5.86372	0.671226	5.85777	0.623149
5.85096	0.626834	5.84415	0.632316	5.85175	0.657787	5.85037	0.674646	5.8455	0.632599
5.83905	0.587334	5.83462	0.620936	5.84047	0.669967	5.83842	0.674206	5.8381	0.615969
5.82565	0.545044	5.8248	0.516066	5.82715	0.680437	5.82325	0.635506	5.82405	0.555769
5.81585	0.414734	5.81247	0.404776	5.812	0.677907	5.8159	0.506736	5.81277	0.448869
5.80702	0.309024	5.8058	0.346316	5.80006	0.654077	5.80538	0.402886	5.8061	0.353099
5.7979	0.343804	5.79561	0.423876	5.7895	0.563427	5.7934	0.410606	5.79341	0.380459
5.7874	0.476934	5.78646	0.533066	5.77933	0.403627	5.7857	0.500956	5.7857	0.481859
5.77961	0.571344	5.77455	0.600676	5.76842	0.335597	5.77793	0.597066	5.77765	0.555109
5.7691	0.569874	5.76607	0.583596	5.75685	0.397897	5.76495	0.637526	5.76637	0.552129
5.75747	0.493864	5.75345	0.500536	5.74977	0.509647	5.75295	0.589946	5.75375	0.496859
5.7431	0.400754	5.74111	0.396176	5.7417	0.567657	5.74105	0.485276	5.74458	0.394719
5.73428	0.320224	5.7306	0.361746	5.72515	0.541737	5.73118	0.412046	5.72845	0.320939
5.7199	0.311784	5.71861	0.397706	5.71255	0.445837	5.7175	0.402296	5.71856	0.332159
5.70756	0.402784	5.70985	0.467326	5.6988	0.327117	5.70481	0.445616	5.70769	0.397679
5.69879	0.476404	5.69683	0.503446	5.68576	0.280977	5.6922	0.508906	5.69713	0.452889
5.68085	0.489264	5.6852	0.485686	5.677	0.336527	5.67881	0.558506	5.68129	0.473159
5.67098	0.457394	5.6701	0.438936	5.66327	0.418857	5.66506	0.544866	5.66655	0.458669
5.6531	0.389784	5.65286	0.374456	5.6496	0.478517	5.65035	0.480746	5.65351	0.410959
5.63937	0.330364	5.6399	0.344216	5.63235	0.490027	5.63627	0.415066	5.64012	0.369649
5.62246	0.310134	5.623	0.361396	5.61758	0.458977	5.62499	0.398366	5.62645	0.367359
5.60635	0.336504	5.61454	0.404536	5.60671	0.392937	5.6071	0.402796	5.61027	0.394569
5.59367	0.392894	5.59595	0.424366	5.58561	0.365667	5.59514	0.437196	5.59267	0.417589
5.57817	0.427734	5.58047	0.425206	5.57222	0.385207	5.574	0.486906	5.57795	0.434389
5.56168	0.414824	5.56568	0.399276	5.55295	0.413217	5.56245	0.500046	5.56528	0.441229
5.54201	0.384564	5.54917	0.376246	5.53745	0.446357	5.54135	0.473766	5.54662	0.414849
5.52828	0.371124	5.53442	0.377216	5.52372	0.474507	5.52727	0.452106	5.53152	0.397379
5.51068	0.377244	5.5105	0.408856	5.50296	0.489667	5.51107	0.456606	5.51186	0.408699
5.49343	0.392964	5.49642	0.435306	5.4879	0.447667	5.4953	0.460256	5.49637	0.403249
5.4724	0.423944	5.48058	0.463846	5.47066	0.402527	5.47667	0.469216	5.47701	0.417359
5.45798	0.453524	5.46235	0.472926	5.45341	0.380367	5.45871	0.481496	5.4616	0.443159
5.43862	0.449354	5.44267	0.457366	5.4351	0.369737	5.44181	0.488546	5.44261	0.462469
5.41926	0.422244	5.42437	0.443466	5.42109	0.388317	5.42255	0.460476	5.42536	0.445899
5.39782	0.416454	5.40713	0.440576	5.40562	0.427627	5.40495	0.430376	5.41058	0.429039
5.37995	0.411184	5.38602	0.431076	5.38838	0.421607	5.39087	0.422586	5.39089	0.420549
5.36517	0.379454	5.36815	0.423716	5.36551	0.411647	5.37116	0.406366	5.36842	0.390119
5.34581	0.383834	5.35337	0.443836	5.34792	0.383777	5.35712	0.400876	5.35578	0.381629
5.33138	0.395944	5.33262	0.452686	5.3304	0.362767	5.33605	0.412396	5.33466	0.400429
5.30997	0.373824	5.31573	0.435386	5.30966	0.354217	5.31776	0.405636	5.31812	0.408009
5.29347	0.352344	5.29356	0.420746	5.28925	0.382757	5.30263	0.395996	5.29948	0.399619
5.27201	0.349754	5.27424	0.410706	5.27236	0.402597	5.28292	0.392276	5.27949	0.403939
5.25441	0.342774	5.25776	0.385456	5.25828	0.394717	5.26818	0.362466	5.2584	0.394489
5.234	0.317704	5.2363	0.365016	5.24034	0.370637	5.24852	0.332316	5.24362	0.347829
5.21711	0.290094	5.22117	0.355146	5.21543	0.340767	5.22496	0.314096	5.22462	0.339799
5.2024	0.290414	5.19971	0.345196	5.1933	0.300287	5.20491	0.303496	5.20105	0.330529
5.17886	0.265944	5.18176	0.328336	5.17536	0.280387	5.19189	0.288486	5.18803	0.311579
5.16162	0.237104	5.16523	0.311096	5.15812	0.285227	5.16762	0.289606	5.16587	0.300579
5.14157	0.230424	5.1407	0.289326	5.13561	0.288417	5.15144	0.297996	5.14205	0.303929
5.12433	0.221714	5.12065	0.271956	5.11451	0.275337	5.12682	0.271476	5.12411	0.287669
5.10393	0.199504	5.10412	0.263556	5.09376	0.275347	5.10154	0.230466	5.1016	0.264929
5.0772	0.193264	5.08512	0.250616	5.0709	0.276087	5.08502	0.241086	5.08894	0.290189
5.06032	0.195714	5.0605	0.246456	5.05367	0.260897	5.06397	0.245176	5.06362	0.292049
5.035	0.182654	5.04151	0.245936	5.03222	0.253047	5.03971	0.231936	5.04217	0.287959
5.01777	0.188764	5.02041	0.251796	5.0062	0.260247	5.02037	0.253196	5.01826	0.285059
4.99464	0.186724	4.9972	0.254936	4.98656	0.262637	4.99892	0.276376	4.99681	0.282169
4.97319	0.194464	4.98243	0.257376	4.96156	0.256687	4.97853	0.253056	4.97466	0.280529
4.95451	0.202564	4.95922	0.254726	4.94221	0.257957	4.95322	0.252606	4.95181	0.296419
4.9345	0.215784	4.93566	0.239626	4.91838	0.272967	4.92931	0.264036	4.93423	0.325989
4.90639	0.204134	4.91176	0.240356	4.89723	0.274307	4.90681	0.257126	4.90575	0.325409
4.88532	0.217954	4.89453	0.248836	4.87688	0.280757	4.8822	0.263596	4.88466	0.319379
4.86352	0.224254	4.87524	0.260946	4.85261	0.265067	4.86462	0.274676	4.86357	0.325909
4.83505	0.210074	4.84497	0.262506	4.83435	0.269247	4.83931	0.279656	4.84107	0.326229
4.81782	0.215494	4.82562	0.271726	4.80835	0.270277	4.81505	0.271556	4.81646	0.318789
4.79636	0.203964	4.80172	0.260416	4.7925	0.253717	4.79466	0.258246	4.79677	0.322629
4.7707	0.198554	4.77535	0.252166	4.7609	0.258777	4.77673	0.269996	4.77181	0.334759
4.74891	0.184294	4.75638	0.268156	4.74258	0.252237	4.74966	0.259146	4.75388	0.315369
4.73063	0.150104	4.73176	0.252906	4.71801	0.230897	4.72857	0.238036	4.72681	0.280609
4.7011	0.133174	4.71032	0.233896	4.69899	0.218577	4.70712	0.245696	4.7015	0.265819
4.68282	0.0975136	4.69028	0.223666	4.67616	0.184087	4.68322	0.210556	4.68568	0.238489
4.65786	0.0706936	4.66392	0.193706	4.64516	0.159577	4.66002	0.169016	4.65791	0.196289
4.63353	0.0626136	4.64072	0.176766	4.62898	0.154607	4.6326	0.155646	4.63787	0.191149
4.6121	0.0738236	4.62068	0.156936	4.60121	0.148007	4.61573	0.130546	4.61221	0.182399
4.58676	0.0792536	4.59643	0.159466	4.57942	0.149777	4.58831	0.122076	4.58585	0.169099
4.56286	0.0812736	4.57218	0.177736	4.55552	0.146817	4.56933	0.151276	4.56757	0.178819
4.54564	0.0599936	4.54476	0.161476	4.53338	0.132457	4.54501	0.144656	4.54402	0.150269
4.5235	0.0637836	4.51875	0.138286	4.50351	0.100017	4.52074	0.123186	4.51731	0.142049
4.48941	0.0268636	4.49696	0.143196	4.48629	0.0967867	4.49121	0.106316	4.49025	0.118999
4.46973	0.0326736	4.47201	0.127746	4.46872	0.0975467	4.46977	0.0972664	4.47548	0.105649
4.4374	0.0440236	4.45268	0.105836	4.4269	0.0816467	4.44236	0.0769064	4.45088	0.108839
4.42018	0.0377236	4.42562	0.134286	4.40722	0.0893867	4.42233	0.0505964	4.42341	0.115229
4.39277	0.0441836	4.40348	0.135106	4.38226	0.115377	4.39738	0.0649464	4.39176	0.100079
4.36958	0.0517536	4.3715	0.125596	4.35372	0.112637	4.36821	0.0731864	4.36927	0.105859
4.33967	0.0594736	4.35633	0.133026	4.32736	0.113597	4.3408	0.0771264	4.34397	0.113879
4.3189	0.0564336	4.32467	0.141796	4.30276	0.139447	4.31515	0.0892164	4.31867	0.128069
4.28831	0.0478836	4.30183	0.119266	4.27325	0.154967	4.29155	0.105646	4.29548	0.148349
4.26512	0.0730836	4.27442	0.120686	4.24971	0.145107	4.26551	0.100376	4.26736	0.161059
4.23877	0.0620736	4.25053	0.137326	4.22582	0.147317	4.23705	0.0828564	4.24272	0.150589
4.21488	0.0336336	4.22172	0.129666	4.19692	0.144877	4.21597	0.0791264	4.21633	0.139909
4.18361	0.0256036	4.1946	0.121356	4.17232	0.115967	4.18611	0.0838164	4.18155	0.118879
4.15929	0.0137136	4.16611	0.0949759	4.14457	0.0896667	4.15906	0.0753564	4.15661	0.0933285
4.13257	-0.00136645	4.13871	0.0632559	4.11295	0.0951767	4.1284	0.0544664	4.1271	0.0601285
4.10341	-0.0116964	4.11166	0.0424459	4.09398	0.0886267	4.10381	0.0582664	4.10561	0.0600285
4.07917	-0.000166445	4.09093	0.0418559	4.06442	0.0780067	4.07957	0.0691864	4.07572	0.0561785
4.05457	-0.00313645	4.06318	0.0364359	4.03767	0.0831367	4.05147	0.0645564	4.05393	0.0376685
4.02674	-0.0304164	4.0269	0.0439459	4.00781	0.0748267	4.02084	0.0648664	4.02126	0.0314985
3.99371	-0.0331564	4.01109	0.0382859	3.97866	0.0588567	3.99271	0.0695464	3.99522	0.0442885
3.97158	-0.0404164	3.98299	0.0263359	3.95652	0.0537167	3.96145	0.0525964	3.96463	0.0368485
3.94032	-0.0444364	3.94716	0.0156359	3.92588	0.0615167	3.94178	0.0437564	3.93581	0.0269085
3.9065	-0.0488164	3.92112	0.0246859	3.89215	0.0489767	3.91926	0.0453364	3.90455	0.0366285
3.88648	-0.0312164	3.89262	0.0548559	3.8644	0.0427267	3.87951	0.0474264	3.8789	0.0554285
3.85557	-0.0206664	3.86733	0.0699459	3.83875	0.0514967	3.85633	0.0577464	3.85636	0.0466485
3.82712	-0.00766645	3.8329	0.0931459	3.81586	0.0604867	3.83069	0.0563364	3.82683	0.0546885
3.79684	0.0126636	3.80649	0.129616	3.78703	0.0828467	3.79305	0.0674764	3.7889	0.0823185
3.77364	0.0504936	3.77556	0.170296	3.75823	0.101557	3.7614	0.0948864	3.77128	0.0907885
3.73712	0.0871836	3.75203	0.142886	3.72267	0.121627	3.73506	0.102076	3.73261	0.136989
3.70472	0.0574136	3.71612	0.137316	3.69386	0.0961467	3.70904	0.0934064	3.70873	0.153269
3.67416	0.0483536	3.69012	0.140886	3.66401	0.0792867	3.68266	0.0916964	3.67881	0.133659
3.65344	0.0428436	3.6543	0.0937959	3.63168	0.0713167	3.65067	0.0590764	3.64261	0.102379
3.62353	0.0680936	3.6311	0.0853259	3.61196	0.0806767	3.62187	0.0729764	3.61276	0.126669
3.58872	0.0354936	3.59907	0.112086	3.58524	0.0567667	3.59898	0.0749864	3.58318	0.0779385
3.55922	0.0900336	3.57307	0.134286	3.54485	0.0922067	3.56944	0.0854564	3.56279	0.0794085
3.5233	0.0946936	3.54392	0.115336	3.51912	0.0856767	3.53186	0.0852264	3.52521	0.102889
3.49801	0.0706236	3.51786	0.106646	3.49628	0.0892367	3.50341	0.0730464	3.50168	0.121769
3.46956	0.0705636	3.48903	0.120756	3.46116	0.100657	3.48086	0.0743064	3.46999	0.111049
3.44006	0.0900136	3.45988	0.0869559	3.44079	0.110267	3.45203	0.0649464	3.43555	0.123179
3.40835	0.0571836	3.42897	0.0754959	3.40277	0.102247	3.42112	0.0466064	3.41061	0.158609
3.38587	0.00703355	3.40009	0.0694159	3.37712	0.0814267	3.38522	0.0398264	3.38388	0.135599
3.35426	0.0498136	3.36916	0.0779559	3.34481	0.102597	3.35921	0.0638364	3.35081	0.125099
3.32825	0.0562836	3.34352	0.0665059	3.3124	0.0999367	3.33041	0.0631564	3.32728	0.157209
3.30045	0.0429136	3.31117	0.0862259	3.29063	0.0856767	3.30056	0.0631564	3.29497	0.155139
3.26461	0.0531636	3.28443	0.100336	3.25727	0.0968867	3.27027	0.0795164	3.26152	0.109349
3.24002	0.0787336	3.25949	0.0685259	3.2358	0.0969567	3.24533	0.0584164	3.23728	0.120879
3.20588	0.0494436	3.22682	0.0677159	3.20169	0.0587667	3.21793	0.0442064	3.20596	0.114709
3.16795	0.0264136	3.19551	0.0737359	3.16692	0.0285967	3.17712	0.0443564	3.17152	0.0589985
3.13977	0.0402236	3.16704	0.0558259	3.1261	0.0214767	3.14516	0.0228264	3.14097	0.0261685
3.10781	0.0155736	3.13573	0.00953589	3.09731	-0.0143433	3.11417	0.0040764	3.10717	-0.180081
3.07936	-0.0798164	3.09707	0.00737589	3.07584	-0.160983	3.08291	-0.0341636	3.08047	-0.380501
3.04522	-0.363236	3.06581	-0.187174	3.03857	-0.371603	3.05868	-0.332294	3.05553	-0.448941
3.0136	-0.469486	3.03237	-0.410204	3.00696	-0.436073	3.02065	-0.471824	3.02321	-0.310991
2.99744	-0.378936	3.01269	-0.426234	2.97952	-0.315813	2.99992	-0.397164	2.99855	-0.122051
2.96263	-0.219026	2.97405	-0.291024	2.95207	-0.152743	2.97182	-0.252494	2.96656	-0.0733215
2.93658	-0.102826	2.95153	-0.159614	2.92818	-0.0701333	2.94372	-0.125904	2.93601	-0.119531
2.91023	-0.0990564	2.92761	-0.112834	2.89096	-0.109293	2.91414	-0.0980636	2.90996	-0.191891
2.87898	-0.202766	2.89002	-0.124554	2.86244	-0.205043	2.87971	-0.198584	2.87868	-0.290331
2.84097	-0.330466	2.85834	-0.233914	2.82415	-0.287873	2.85015	-0.320634	2.84146	-0.327691
2.81252	-0.370746	2.82567	-0.296004	2.79916	-0.301693	2.81887	-0.368264	2.80765	-0.215361
2.7752	-0.314346	2.78979	-0.288504	2.76789	-0.234243	2.79499	-0.337654	2.78272	-0.119761
2.75589	-0.240496	2.76202	-0.237244	2.73276	-0.160463	2.76685	-0.268774	2.75143	-0.132211
2.71516	-0.189916	2.72691	-0.163044	2.70284	-0.149093	2.72467	-0.208534	2.71768	-0.136761
2.68454	-0.186346	2.70016	-0.138964	2.66596	-0.192863	2.69124	-0.170644	2.69411	-0.196871
2.64378	-0.256536	2.65554	-0.147804	2.63711	-0.268473	2.667	-0.239364	2.64948	-0.315291
2.6086	-0.330476	2.62809	-0.222914	2.60584	-0.318843	2.62094	-0.307044	2.61182	-0.332591
2.57762	-0.343106	2.59086	-0.293864	2.56821	-0.328303	2.58687	-0.315204	2.57811	-0.239741
2.54672	-0.306336	2.55989	-0.283234	2.53023	-0.253263	2.54887	-0.317364	2.55032	-0.176161
2.50942	-0.248476	2.52547	-0.221224	2.4891	-0.176273	2.52148	-0.264544	2.50851	-0.141371
2.47466	-0.169876	2.48712	-0.155164	2.46094	-0.120493	2.47962	-0.164474	2.47754	-0.0710915
2.44264	-0.110636	2.45264	-0.103434	2.44021	-0.0773933	2.44802	-0.100814	2.43856	-0.0550415
2.40296	-0.128546	2.41716	-0.0855441	2.39099	-0.0591533	2.41741	-0.100144	2.40302	-0.116111
2.37024	-0.122306	2.38514	-0.108594	2.35517	-0.0878633	2.37382	-0.111424	2.37458	-0.114201
2.33547	-0.132626	2.34265	-0.133314	2.3133	-0.0972233	2.33936	-0.132754	2.33272	-0.0855915
2.30346	-0.128906	2.31132	-0.130644	2.28873	-0.0797733	2.30881	-0.169384	2.3025	-0.0771815
2.2651	-0.112266	2.2727	-0.111334	2.24969	-0.0998333	2.27364	-0.166044	2.26521	-0.0524515
2.22962	-0.117996	2.24067	-0.106194	2.21104	-0.139953	2.24196	-0.149404	2.23748	-0.0439015
2.19374	-0.161606	2.21959	-0.109314	2.17939	-0.162843	2.20402	-0.171914	2.19387	-0.121461
2.16108	-0.205356	2.18128	-0.137774	2.14032	-0.168123	2.17201	-0.214254	2.15481	-0.232611
2.11887	-0.212066	2.1299	-0.177804	2.10837	-0.178613	2.12635	-0.223514	2.1341	-0.260101
2.08587	-0.199946	2.10533	-0.183144	2.07636	-0.171743	2.09749	-0.242124	2.09224	-0.257191
2.05386	-0.182126	2.06559	-0.173514	2.03315	-0.144343	2.05498	-0.255184	2.0508	-0.262381
2.01057	-0.140126	2.03749	-0.166814	1.99762	-0.118793	2.02227	-0.220944	2.02933	-0.191211
1.97581	-0.0854564	1.99916	-0.135344	1.96214	-0.0927833	1.98711	-0.177254	1.97978	-0.102971
1.93922	-0.0746764	1.95736	-0.0842641	1.93049	-0.0680533	1.95794	-0.141014	1.95058	-0.115511
1.90692	-0.0791464	1.919	-0.0542041	1.89177	-0.0604733	1.91959	-0.149544	1.92491	-0.102201
1.87139	-0.0629464	1.88312	-0.0903841	1.8528	-0.0909333	1.88412	-0.150734	1.87536	-0.0717715
1.83162	-0.0780964	1.84765	-0.0918741	1.82112	-0.0921933	1.84824	-0.176734	1.83595	-0.0844015
1.80002	-0.0880564	1.81949	-0.0837541	1.78952	-0.0860233	1.80996	-0.208534	1.80366	-0.104001
1.76449	-0.116296	1.78051	-0.108424	1.74835	-0.119603	1.77759	-0.230444	1.76707	-0.0945715
1.73639	-0.138806	1.74567	-0.141424	1.72764	-0.147473	1.74239	-0.230284	1.72838	-0.116421
1.69841	-0.166646	1.71407	-0.118224	1.68402	-0.154823	1.71183	-0.247454	1.69993	-0.169451
1.66082	-0.165776	1.67537	-0.146544	1.65101	-0.190703	1.67352	-0.232744	1.66192	-0.184521
1.6207	-0.155456	1.64513	-0.177304	1.61652	-0.200733	1.6324	-0.225554	1.6254	-0.185301
1.58981	-0.182866	1.60787	-0.149454	1.58667	-0.206603	1.60142	-0.231034	1.59408	-0.220131
1.55567	-0.217186	1.57697	-0.171444	1.55007	-0.229103	1.56947	-0.256154	1.56317	-0.246191
1.52898	-0.245846	1.54284	-0.210664	1.52303	-0.259803	1.53147	-0.246874	1.52587	-0.211211
1.49521	-0.228556	1.51298	-0.229654	1.48222	-0.255033	1.50022	-0.256824	1.49216	-0.225851
1.45446	-0.250386	1.47217	-0.236964	1.44851	-0.257933	1.46891	-0.245974	1.45732	-0.259491
1.4175	-0.239996	1.44583	-0.297574	1.42775	-0.289513	1.43097	-0.265284	1.42712	-0.234751
1.39293	-0.221036	1.40432	-0.275874	1.38944	-0.260163	1.39332	-0.246734	1.38912	-0.227921
1.35494	-0.275806	1.37026	-0.256484	1.34055	-0.280303	1.36096	-0.279264	1.35085	-0.283941
1.31245	-0.269706	1.3333	-0.269854	1.32019	-0.286303	1.32582	-0.301394	1.32621	-0.261211
1.28429	-0.303416	1.3017	-0.290054	1.27764	-0.331113	1.29771	-0.342694	1.28301	-0.291371
1.24874	-0.342656	1.27039	-0.293564	1.24561	-0.376193	1.25588	-0.392554	1.25873	-0.343361
1.21432	-0.353586	1.23132	-0.326854	1.21715	-0.402143	1.22104	-0.424944	1.21511	-0.374511
1.17212	-0.348296	1.192	-0.356114	1.17109	-0.394853	1.18346	-0.449894	1.17962	-0.357471
1.15105	-0.314786	1.16349	-0.349224	1.13281	-0.329403	1.15249	-0.395594	1.14057	-0.334151
1.11201	-0.330846	1.12065	-0.307324	1.10396	-0.293813	1.11316	-0.369314	1.10546	-0.359341
1.07372	-0.319846	1.08827	-0.316814	1.06708	-0.291213	1.0748	-0.341354	1.06957	-0.313201
1.03432	-0.305956	1.05596	-0.323364	1.02804	-0.267363	1.0379	-0.340924	1.03689	-0.304291
1.00938	-0.314796	1.01657	-0.269424	0.99848	-0.297833	1.01294	-0.339874	0.99646	-0.320331
0.96614	-0.265906	0.97997	-0.294824	0.95773	-0.280073	0.97355	-0.347004	0.9574	-0.281641
0.93341	-0.275496	0.94381	-0.293404	0.91482	-0.281263	0.93422	-0.383864	0.92862	-0.271671
0.89372	-0.259656	0.9044	-0.272314	0.88142	-0.249183	0.89762	-0.324044	0.89239	-0.256671
0.86066	-0.286266	0.87099	-0.290664	0.85262	-0.242993	0.86111	-0.322554	0.86008	-0.271831
0.8128	-0.281426	0.84604	-0.311694	0.81533	-0.264093	0.82874	-0.348264	0.81542	-0.250281
0.77876	-0.338726	0.79857	-0.290004	0.77106	-0.304443	0.79531	-0.399004	0.79325	-0.316781
0.74604	-0.361296	0.76557	-0.318834	0.72605	-0.350213	0.75808	-0.408954	0.74547	-0.360911
0.70066	-0.365696	0.72372	-0.392814	0.70388	-0.376503	0.71834	-0.436684	0.70819	-0.377761
0.67924	-0.357446	0.69099	-0.384874	0.65611	-0.381253	0.68174	-0.450844	0.67194	-0.381341
0.63986	-0.354246	0.6471	-0.377374	0.62409	-0.381993	0.64171	-0.438404	0.63928	-0.398561
0.59877	-0.317606	0.61402	-0.376114	0.58791	-0.363943	0.60477	-0.407264	0.59919	-0.362151
0.56254	-0.276166	0.58909	-0.343264	0.55556	-0.318313	0.57598	-0.410014	0.56651	-0.300421
0.52633	-0.279966	0.54796	-0.272544	0.51157	-0.298723	0.52955	-0.395284	0.52362	-0.293741
0.49365	-0.279866	0.50714	-0.276034	0.4712	-0.300573	0.49615	-0.349164	0.4828	-0.293751
0.44967	-0.282016	0.46606	-0.302764	0.43777	-0.302733	0.45892	-0.358164	0.45367	-0.279191
0.41316	-0.318216	0.43299	-0.300604	0.40083	-0.320113	0.42514	-0.404444	0.4083	-0.330371
0.38326	-0.329656	0.39217	-0.309314	0.36326	-0.331793	0.38401	-0.389564	0.37525	-0.353321
0.34209	-0.330606	0.35531	-0.345804	0.32949	-0.340993	0.34992	-0.386544	0.34188	-0.345681
0.30452	-0.346876	0.32154	-0.339184	0.29149	-0.366113	0.31616	-0.432284	0.30424	-0.342851
0.26724	-0.384106	0.28319	-0.354254	0.24971	-0.401913	0.27431	-0.449664	0.27049	-0.382951
0.22537	-0.396746	0.24878	-0.407904	0.21207	-0.411203	0.23638	-0.451474	0.22165	-0.382521
0.18781	-0.385956	0.21186	-0.421504	0.18533	-0.386613	0.19522	-0.479374	0.19561	-0.367721
0.14982	-0.343846	0.17034	-0.382194	0.14493	-0.355923	0.16109	-0.465174	0.15411	-0.345231
0.12378	-0.285456	0.13277	-0.336204	0.11188	-0.320323	0.12387	-0.409184	0.11267	-0.319761
0.07531	-0.227266	0.09479	-0.299954	0.06649	-0.256373	0.08659	-0.349024	0.07185	-0.249471
0.04928	-0.191396	0.06488	-0.223574	0.02576	-0.209043	0.04121	-0.316674	0.04655	-0.193451
-0.00314	-0.168306	0.01606	-0.180714	-0.00027	-0.170513	0.01524	-0.265144	0.0093	-0.198721
-0.03368	-0.139986	-0.02158	-0.149384	-0.04531	-0.172123	-0.03048	-0.184094	-0.03608	-0.142791
-0.07061	-0.0875364	-0.05888	-0.159624	-0.08253	-0.119593	-0.05687	-0.178824	-0.07332	-0.117071
-0.10474	-0.120596	-0.09258	-0.139954	-0.12333	-0.147543	-0.09481	-0.204004	-0.10284	-0.167981
-0.14443	-0.161676	-0.12986	-0.131474	-0.15282	-0.192923	-0.13594	-0.165434	-0.14683	-0.146061
-0.18171	-0.167416	-0.17103	-0.227674	-0.19818	-0.179113	-0.16585	-0.221014	-0.18404	-0.163511
-0.21403	-0.252846	-0.20859	-0.247424	-0.23443	-0.245813	-0.21889	-0.314904	-0.22098	-0.225771
-0.25024	-0.269716	-0.24131	-0.261994	-0.26041	-0.276593	-0.259	-0.267964	-0.26075	-0.219161
-0.2981	-0.264336	-0.2803	-0.270744	-0.30506	-0.272433	-0.29235	-0.288014	-0.28251	-0.207491
-0.32618	-0.251266	-0.3204	-0.294224	-0.34342	-0.241423	-0.3314	-0.336004	-0.32294	-0.200661
-0.35819	-0.268216	-0.34821	-0.266524	-0.3824	-0.229553	-0.36765	-0.326044	-0.36649	-0.191391
-0.39054	-0.211236	-0.38824	-0.227444	-0.41196	-0.204373	-0.39152	-0.224594	-0.4066	-0.141601
-0.4422	-0.156476	-0.41322	-0.226394	-0.44883	-0.156743	-0.43618	-0.265804	-0.4432	-0.129121
-0.46719	-0.194356	-0.46348	-0.179834	-0.48471	-0.190103	-0.46497	-0.282144	-0.48005	-0.136761
-0.51109	-0.195476	-0.47789	-0.142454	-0.52131	-0.215153	-0.50471	-0.220284	-0.50926	-0.130021
-0.54803	-0.141246	-0.52961	-0.175224	-0.55397	-0.167823	-0.54448	-0.214544	-0.54304	-0.128971
-0.57721	-0.157596	-0.56613	-0.183184	-0.59019	-0.187943	-0.58064	-0.278424	-0.58238	-0.165491
-0.61762	-0.180866	-0.59919	-0.160954	-0.63479	-0.220503	-0.61653	-0.232894	-0.61826	-0.269291
-0.65069	-0.165106	-0.6474	-0.189414	-0.66716	-0.253843	-0.64921	-0.215434	-0.64671	-0.482221
-0.69108	-0.412716	-0.68074	-0.205684	-0.70904	-0.561053	-0.68928	-0.301324	-0.68998	-0.627321
-0.72204	-0.646516	-0.71311	-0.408884	-0.74205	-0.768093	-0.72518	-0.586674	-0.72229	-0.608371
-0.76385	-0.680756	-0.7549	-0.619844	-0.76032	-0.714593	-0.75889	-0.704104	-0.7564	-0.461421
-0.78604	-0.574506	-0.78238	-0.749734	-0.79832	-0.554503	-0.79089	-0.782504	-0.78524	-0.395531
-0.81943	-0.429136	-0.81364	-0.608644	-0.82782	-0.457683	-0.81271	-0.707104	-0.82212	-0.398281
-0.84896	-0.377276	-0.84215	-0.400464	-0.86441	-0.427533	-0.8401	-0.453764	-0.85343	-0.457321
-0.89149	-0.434396	-0.87377	-0.370844	-0.90023	-0.471813	-0.88618	-0.399824	-0.88194	-0.571371
-0.9309	-0.578756	-0.91239	-0.432134	-0.92942	-0.622173	-0.91849	-0.558804	-0.92163	-0.665131
-0.96249	-0.677926	-0.9518	-0.530564	-0.97693	-0.696843	-0.96105	-0.645434	-0.95576	-0.631921
-0.99064	-0.684606	-0.98383	-0.683224	-1.01555	-0.661473	-0.99409	-0.689494	-0.98737	-0.551761
-1.02577	-0.610936	-1.01262	-0.753504	-1.04441	-0.564153	-1.02854	-0.783314	-1.02923	-0.485931
-1.07115	-0.503796	-1.05378	-0.642214	-1.07988	-0.497233	-1.05634	-0.704114	-1.06609	-0.449071
-1.09329	-0.429486	-1.08433	-0.491104	-1.12033	-0.403483	-1.09428	-0.504414	-1.09916	-0.439131
-1.13827	-0.418946	-1.11317	-0.434954	-1.15763	-0.396133	-1.13403	-0.451554	-1.13751	-0.492031
-1.16887	-0.478676	-1.15327	-0.429144	-1.19484	-0.496173	-1.17124	-0.544174	-1.17087	-0.538591
-1.21001	-0.525476	-1.19473	-0.465854	-1.23283	-0.526733	-1.20818	-0.551844	-1.21236	-0.523521
-1.24797	-0.506696	-1.23201	-0.570734	-1.27048	-0.482433	-1.23422	-0.581394	-1.25318	-0.447081
-1.2951	-0.450216	-1.27071	-0.577594	-1.29576	-0.445733	-1.28585	-0.625884	-1.27916	-0.374941
-1.33232	-0.363236	-1.31074	-0.473274	-1.33901	-0.367443	-1.31858	-0.550034	-1.31607	-0.334231
-1.36221	-0.304466	-1.33607	-0.380484	-1.37272	-0.300793	-1.35475	-0.411254	-1.36111	-0.304881
-1.40338	-0.290506	-1.37682	-0.373204	-1.41668	-0.327683	-1.38852	-0.400944	-1.40184	-0.327901
-1.43431	-0.327796	-1.41409	-0.306724	-1.45468	-0.387943	-1.42863	-0.438154	-1.42857	-0.371011
-1.47928	-0.350016	-1.45631	-0.335104	-1.48171	-0.389353	-1.46655	-0.407484	-1.47713	-0.369461
-1.50989	-0.358336	-1.49458	-0.419784	-1.52671	-0.387133	-1.50171	-0.438234	-1.51013	-0.343891
-1.55101	-0.345706	-1.53573	-0.426244	-1.5707	-0.389143	-1.54675	-0.527084	-1.54354	-0.355481
-1.59143	-0.323706	-1.57233	-0.368244	-1.60018	-0.357053	-1.56958	-0.469074	-1.5906	-0.345361
-1.62733	-0.281726	-1.6127	-0.385544	-1.64485	-0.301153	-1.61352	-0.381564	-1.62016	-0.302811
-1.66419	-0.301176	-1.64543	-0.358124	-1.67054	-0.338303	-1.65715	-0.408434	-1.66028	-0.336381
-1.69761	-0.346826	-1.68202	-0.271944	-1.71444	-0.360973	-1.694	-0.423684	-1.69644	-0.350871
-1.73773	-0.345926	-1.71854	-0.315624	-1.74329	-0.350193	-1.72708	-0.393284	-1.7369	-0.334161
-1.77073	-0.338276	-1.75583	-0.356104	-1.78194	-0.356223	-1.7665	-0.453834	-1.76465	-0.347061
-1.80626	-0.335746	-1.79165	-0.333694	-1.81711	-0.377623	-1.78756	-0.512144	-1.7935	-0.353561
-1.83787	-0.296526	-1.82366	-0.309014	-1.85154	-0.325383	-1.83293	-0.440024	-1.83606	-0.308521
-1.8822	-0.260106	-1.85499	-0.309234	-1.88778	-0.302383	-1.87085	-0.366174	-1.86697	-0.278671
-1.90502	-0.249796	-1.88942	-0.254624	-1.91413	-0.329163	-1.89761	-0.392684	-1.90353	-0.289291
-1.94231	-0.300836	-1.92315	-0.233474	-1.94824	-0.345823	-1.93554	-0.383554	-1.94044	-0.313281
-1.97568	-0.316506	-1.95725	-0.314964	-1.98829	-0.350133	-1.9725	-0.348284	-1.97773	-0.324361
-2.01228	-0.360566	-1.9949	-0.347954	-2.01469	-0.418633	-1.99918	-0.427764	-2.00689	-0.365651
-2.04529	-0.427116	-2.03109	-0.370234	-2.05123	-0.451753	-2.03331	-0.500504	-2.03642	-0.415891
-2.07768	-0.464936	-2.06098	-0.440304	-2.08783	-0.477173	-2.06563	-0.488514	-2.07298	-0.451691
-2.10753	-0.471626	-2.09649	-0.518904	-2.11768	-0.502423	-2.09904	-0.521824	-2.10496	-0.497151
-2.14377	-0.494416	-2.12633	-0.509674	-2.15111	-0.534063	-2.13558	-0.569644	-2.13804	-0.532821
-2.17644	-0.503636	-2.15836	-0.523154	-2.18062	-0.536963	-2.16547	-0.588084	-2.16964	-0.557551
-2.20281	-0.489016	-2.19103	-0.556844	-2.21756	-0.552403	-2.19219	-0.560364	-2.20555	-0.526931
-2.23269	-0.506026	-2.22798	-0.549814	-2.2569	-0.576343	-2.23156	-0.631394	-2.22942	-0.543081
-2.26992	-0.527366	-2.2624	-0.527284	-2.28011	-0.565043	-2.26497	-0.641194	-2.26918	-0.541511
-2.3118	-0.517686	-2.28244	-0.565694	-2.31948	-0.538463	-2.29693	-0.608504	-2.29868	-0.523301
-2.34129	-0.498136	-2.32252	-0.543044	-2.35288	-0.546023	-2.33037	-0.605314	-2.33524	-0.506361
-2.37473	-0.469606	-2.36224	-0.519784	-2.38558	-0.512613	-2.35987	-0.617364	-2.3588	-0.542091
-2.40458	-0.448296	-2.38861	-0.496394	-2.42176	-0.498173	-2.39541	-0.579174	-2.40556	-0.513941
-2.43978	-0.439736	-2.41812	-0.516584	-2.45168	-0.490083	-2.42492	-0.570924	-2.42876	-0.507031
-2.46928	-0.464116	-2.45506	-0.479804	-2.47837	-0.508213	-2.46151	-0.594394	-2.47128	-0.510071
-2.50306	-0.488196	-2.48494	-0.504404	-2.51461	-0.474493	-2.49383	-0.586824	-2.50189	-0.500781
-2.53538	-0.533876	-2.52503	-0.513984	-2.54798	-0.529533	-2.53498	-0.575674	-2.52931	-0.490021
-2.57232	-0.539536	-2.55909	-0.527284	-2.5881	-0.547463	-2.56098	-0.615864	-2.56235	-0.518911
-2.60498	-0.558396	-2.58901	-0.520294	-2.61794	-0.551383	-2.59474	-0.653454	-2.5887	-0.539951
-2.6384	-0.539306	-2.62203	-0.548774	-2.65138	-0.535493	-2.62144	-0.610944	-2.63301	-0.525531
-2.66827	-0.528836	-2.6611	-0.536354	-2.68474	-0.536953	-2.65874	-0.608584	-2.66673	-0.508301
-2.69426	-0.518136	-2.68813	-0.512504	-2.71396	-0.516923	-2.68474	-0.637784	-2.70333	-0.520991
-2.72767	-0.542586	-2.72473	-0.470084	-2.75154	-0.531603	-2.73495	-0.621744	-2.73669	-0.500711
-2.77405	-0.552756	-2.74791	-0.465094	-2.78393	-0.560593	-2.76136	-0.596854	-2.77295	-0.487421
-2.80046	-0.550366	-2.79013	-0.469334	-2.81659	-0.552793	-2.79087	-0.645054	-2.80209	-0.494111
-2.83348	-0.542126	-2.81682	-0.478854	-2.8398	-0.532653	-2.82781	-0.652404	-2.83201	-0.518171
-2.86551	-0.511896	-2.85232	-0.522104	-2.88164	-0.540683	-2.85978	-0.595214	-2.86819	-0.489281
-2.89432	-0.480166	-2.88432	-0.550864	-2.90938	-0.518173	-2.89216	-0.586234	-2.90058	-0.479091
-2.93261	-0.450756	-2.91453	-0.563834	-2.94528	-0.478593	-2.92167	-0.578874	-2.93254	-0.495581
-2.96217	-0.437156	-2.94726	-0.527884	-2.97408	-0.484213	-2.95684	-0.528504	-2.95501	-0.461651
-3.00186	-0.429646	-2.98555	-0.504314	-3.01245	-0.492543	-2.98988	-0.511034	-2.98949	-0.456061
-3.03073	-0.455956	-3.00914	-0.495934	-3.04089	-0.484003	-3.02852	-0.566464	-3.02638	-0.491201
-3.05742	-0.484476	-3.04358	-0.499274	-3.07705	-0.513343	-3.05245	-0.568454	-3.05806	-0.508521
-3.09543	-0.489826	-3.07662	-0.538804	-3.10276	-0.535263	-3.09144	-0.529834	-3.09073	-0.522641
-3.12072	-0.499546	-3.11179	-0.555204	-3.13122	-0.523973	-3.12348	-0.569224	-3.12833	-0.549291
-3.14639	-0.477116	-3.14058	-0.567634	-3.16958	-0.487483	-3.15193	-0.581494	-3.15472	-0.572711
-3.18963	-0.417996	-3.17191	-0.571044	-3.20154	-0.491813	-3.18678	-0.502714	-3.19195	-0.533111
-3.22124	-0.401496	-3.20739	-0.549284	-3.22682	-0.463033	-3.22155	-0.487124	-3.21696	-0.531331
-3.25575	-0.426986	-3.23589	-0.527354	-3.26166	-0.456203	-3.25352	-0.544404	-3.25209	-0.549821
-3.27471	-0.459666	-3.26366	-0.535764	-3.29223	-0.477823	-3.27817	-0.535164	-3.28057	-0.523451
-3.31474	-0.502456	-3.30089	-0.524844	-3.32004	-0.485553	-3.31505	-0.522474	-3.31855	-0.485271
-3.34538	-0.557206	-3.33328	-0.510644	-3.35659	-0.501683	-3.33651	-0.585414	-3.3498	-0.487721
-3.37243	-0.550066	-3.367	-0.491634	-3.391	-0.537413	-3.37309	-0.610674	-3.37763	-0.473301
-3.40228	-0.489456	-3.38842	-0.434434	-3.41743	-0.530143	-3.40013	-0.573004	-3.40854	-0.407701
-3.42904	-0.436336	-3.4289	-0.382934	-3.44483	-0.503523	-3.43596	-0.560594	-3.4335	-0.389801
-3.46524	-0.390956	-3.45734	-0.358194	-3.47433	-0.498113	-3.46625	-0.573364	-3.46833	-0.359271
-3.49895	-0.420886	-3.4844	-0.381224	-3.50777	-0.522093	-3.49048	-0.562664	-3.49958	-0.332011
-3.51692	-0.441926	-3.51185	-0.391344	-3.53799	-0.471363	-3.52003	-0.533254	-3.53268	-0.318921
-3.55594	-0.476596	-3.54593	-0.452474	-3.56187	-0.482053	-3.55625	-0.575394	-3.56324	-0.360441
-3.58337	-0.436936	-3.57861	-0.466814	-3.59708	-0.457393	-3.57943	-0.537934	-3.58993	-0.375171
-3.6196	-0.449616	-3.6029	-0.455964	-3.6301	-0.450713	-3.61246	-0.519434	-3.61595	-0.408301
-3.64454	-0.421036	-3.63734	-0.444234	-3.65012	-0.434823	-3.63886	-0.514224	-3.65149	-0.419311
-3.66526	-0.422316	-3.66017	-0.442804	-3.68419	-0.431623	-3.6726	-0.523744	-3.67397	-0.433101
-3.69906	-0.419536	-3.6827	-0.434574	-3.71026	-0.411053	-3.69402	-0.481324	-3.7112	-0.413441
-3.72753	-0.417776	-3.72068	-0.420744	-3.73873	-0.388403	-3.72782	-0.481914	-3.73094	-0.395221
-3.74755	-0.390806	-3.75124	-0.419564	-3.76999	-0.378723	-3.75031	-0.475014	-3.76715	-0.383561
-3.78092	-0.370516	-3.77864	-0.392004	-3.79285	-0.370033	-3.78439	-0.462614	-3.78647	-0.362761
-3.81148	-0.383286	-3.80366	-0.365264	-3.82136	-0.351903	-3.81284	-0.416994	-3.81773	-0.370621
-3.84001	-0.378016	-3.82335	-0.357154	-3.85439	-0.334303	-3.84068	-0.428874	-3.84236	-0.381791
-3.86497	-0.366496	-3.85988	-0.352704	-3.88354	-0.358533	-3.86914	-0.419804	-3.86453	-0.376651
-3.89237	-0.371566	-3.89009	-0.362294	-3.9138	-0.360753	-3.8997	-0.388614	-3.90214	-0.375931
-3.92047	-0.347716	-3.91509	-0.377064	-3.93562	-0.356603	-3.92218	-0.411274	-3.92427	-0.384831
-3.95393	-0.339916	-3.94464	-0.390754	-3.96268	-0.389803	-3.9552	-0.438234	-3.95343	-0.404601
-3.97572	-0.347346	-3.96607	-0.407374	-3.98762	-0.421753	-3.97459	-0.422474	-3.98049	-0.456071
-4.00804	-0.385886	-3.99628	-0.418444	-4.01994	-0.450123	-4.00694	-0.462384	-4.01043	-0.653231
-4.02701	-0.468136	-4.02052	-0.459974	-4.04348	-0.692023	-4.03118	-0.532354	-4.03504	-0.817961
-4.06182	-0.752586	-4.04722	-0.675944	-4.0745	-0.886743	-4.05402	-0.785984	-4.05191	-0.825751
-4.08816	-0.907106	-4.08	-0.856924	-4.08818	-0.910583	-4.08424	-0.925374	-4.07652	-0.723531
-4.10509	-0.867366	-4.09158	-0.904244	-4.11244	-0.799593	-4.10533	-0.968024	-4.10464	-0.593061
-4.13002	-0.741686	-4.12323	-0.807584	-4.13948	-0.649743	-4.13135	-0.861164	-4.1317	-0.554651
-4.15501	-0.605566	-4.14082	-0.637674	-4.1666	-0.586663	-4.15385	-0.671744	-4.14962	-0.618701
-4.17646	-0.545026	-4.16648	-0.579674	-4.18733	-0.634733	-4.17494	-0.624114	-4.17738	-0.726191
-4.20213	-0.588486	-4.18932	-0.612124	-4.21579	-0.696763	-4.19744	-0.715264	-4.20338	-0.749671
-4.22321	-0.678066	-4.22129	-0.673714	-4.24144	-0.736443	-4.22522	-0.772464	-4.22519	-0.705911
-4.25729	-0.706076	-4.24343	-0.733674	-4.26147	-0.726623	-4.25163	-0.785924	-4.2519	-0.640321
-4.28435	-0.666336	-4.27084	-0.742294	-4.29099	-0.646313	-4.2664	-0.802494	-4.27727	-0.559271
-4.30333	-0.627106	-4.29544	-0.672674	-4.31594	-0.572183	-4.29979	-0.751454	-4.30469	-0.539501
-4.32723	-0.553716	-4.31266	-0.580184	-4.34131	-0.534303	-4.32404	-0.634734	-4.33139	-0.584751
-4.35253	-0.507866	-4.34746	-0.536504	-4.36418	-0.542843	-4.35145	-0.607324	-4.35739	-0.628501
-4.37508	-0.568656	-4.3735	-0.548234	-4.39299	-0.583713	-4.37218	-0.671724	-4.37812	-0.625821
-4.40463	-0.620876	-4.3992	-0.557674	-4.4211	-0.629403	-4.40029	-0.674474	-4.40799	-0.608071
-4.43204	-0.647846	-4.41958	-0.603424	-4.43832	-0.652653	-4.42634	-0.697364	-4.43331	-0.568251
-4.45453	-0.672226	-4.44734	-0.642644	-4.471	-0.631703	-4.45202	-0.758654	-4.45862	-0.541721
-4.48229	-0.670726	-4.46491	-0.617984	-4.49595	-0.609253	-4.47699	-0.734524	-4.47623	-0.558011
-4.49986	-0.612176	-4.49443	-0.585764	-4.52195	-0.605543	-4.48929	-0.663104	-4.5114	-0.600881
-4.52938	-0.579646	-4.51692	-0.604254	-4.54486	-0.602053	-4.52478	-0.679084	-4.53705	-0.651901
-4.55257	-0.593986	-4.54433	-0.599344	-4.56772	-0.609483	-4.54727	-0.690154	-4.55708	-0.636461
-4.58602	-0.600156	-4.56963	-0.592354	-4.59233	-0.605463	-4.5803	-0.651234	-4.58449	-0.603531
-4.611	-0.582706	-4.59146	-0.622964	-4.61974	-0.598873	-4.60138	-0.634884	-4.6112	-0.576121
-4.63349	-0.596876	-4.61892	-0.647784	-4.64188	-0.577233	-4.62142	-0.682454	-4.63369	-0.539121
-4.64825	-0.580306	-4.64529	-0.601134	-4.66648	-0.542613	-4.64848	-0.638444	-4.66005	-0.507111
-4.67742	-0.504606	-4.67165	-0.541424	-4.68862	-0.497893	-4.6802	-0.559174	-4.68114	-0.529161
-4.69851	-0.444656	-4.69063	-0.518964	-4.71885	-0.484743	-4.69988	-0.553174	-4.70436	-0.503081
-4.72944	-0.455046	-4.71629	-0.482404	-4.73678	-0.473163	-4.71816	-0.537944	-4.72578	-0.468481
-4.75545	-0.451856	-4.74195	-0.475044	-4.76068	-0.484573	-4.74347	-0.488374	-4.74655	-0.472181
-4.77654	-0.455956	-4.76058	-0.501964	-4.78529	-0.502273	-4.76737	-0.525364	-4.76693	-0.467881
-4.79869	-0.489896	-4.78554	-0.534294	-4.80498	-0.497593	-4.79198	-0.569284	-4.79683	-0.464611
-4.81662	-0.499046	-4.80839	-0.534924	-4.82924	-0.502263	-4.80956	-0.561564	-4.81901	-0.468541
-4.84229	-0.465086	-4.82984	-0.523214	-4.85069	-0.502043	-4.83734	-0.548334	-4.8404	-0.491361
-4.85741	-0.448506	-4.84883	-0.516224	-4.87355	-0.484373	-4.85382	-0.545514	-4.85446	-0.494541
-4.88625	-0.464936	-4.86817	-0.497344	-4.88797	-0.503023	-4.87453	-0.539114	-4.87732	-0.501321
-4.90243	-0.513536	-4.88927	-0.515554	-4.91083	-0.530213	-4.89141	-0.540684	-4.9044	-0.535041
-4.92775	-0.566856	-4.91001	-0.566054	-4.92736	-0.590623	-4.91848	-0.626124	-4.92515	-0.563421
-4.93968	-0.632096	-4.93147	-0.612344	-4.95233	-0.638913	-4.9431	-0.696764	-4.93922	-0.586751
-4.96464	-0.661506	-4.9588	-0.646604	-4.97447	-0.663103	-4.95963	-0.699814	-4.96525	-0.613951
-4.98289	-0.636996	-4.97322	-0.657734	-4.98675	-0.661853	-4.98109	-0.714974	-4.98495	-0.639061
-5.00152	-0.605056	-4.98764	-0.641024	-5.00957	-0.623823	-4.99692	-0.724724	-4.99937	-0.612021
-5.02579	-0.584756	-5.00945	-0.617244	-5.03349	-0.604743	-5.02014	-0.669344	-5.02219	-0.592781
-5.04584	-0.579796	-5.03372	-0.593034	-5.05495	-0.610743	-5.03667	-0.658894	-5.04184	-0.622031
-5.06589	-0.613436	-5.05764	-0.582634	-5.07113	-0.616603	-5.05949	-0.686814	-5.06224	-0.630581
-5.08172	-0.644846	-5.07312	-0.603824	-5.09364	-0.644613	-5.07984	-0.704584	-5.08159	-0.640551
-5.10527	-0.660836	-5.09352	-0.604554	-5.10771	-0.650333	-5.10059	-0.699954	-5.10375	-0.672551
-5.12634	-0.631716	-5.11777	-0.621124	-5.13337	-0.631403	-5.11713	-0.697064	-5.11888	-0.657481
-5.1418	-0.593396	-5.13636	-0.611084	-5.1523	-0.590333	-5.14175	-0.679814	-5.13999	-0.579111
-5.16289	-0.561136	-5.15394	-0.579594	-5.16953	-0.551093	-5.15407	-0.610224	-5.15543	-0.549971
-5.18154	-0.540766	-5.17258	-0.559834	-5.19064	-0.527603	-5.17517	-0.580434	-5.17685	-0.551521
-5.20089	-0.551346	-5.19264	-0.542004	-5.20331	-0.519963	-5.18676	-0.604644	-5.199	-0.552131
-5.22095	-0.564486	-5.20777	-0.547494	-5.22759	-0.515943	-5.21345	-0.608214	-5.21483	-0.553621
-5.2357	-0.551566	-5.22532	-0.549964	-5.24341	-0.531243	-5.23173	-0.605384	-5.237	-0.573521
-5.25324	-0.548146	-5.24533	-0.557984	-5.26515	-0.532353	-5.25179	-0.616604	-5.25284	-0.552281
-5.27083	-0.527126	-5.26223	-0.567114	-5.27888	-0.531093	-5.26728	-0.586294	-5.27	-0.505471
-5.28843	-0.505946	-5.27913	-0.567714	-5.29649	-0.535033	-5.2848	-0.553154	-5.28759	-0.492691
-5.30702	-0.503556	-5.29286	-0.556424	-5.31155	-0.519143	-5.3031	-0.538964	-5.30132	-0.511121
-5.32355	-0.532906	-5.3167	-0.568824	-5.33055	-0.536003	-5.31648	-0.570924	-5.31893	-0.532531
-5.34255	-0.538726	-5.32868	-0.578244	-5.34358	-0.569953	-5.333	-0.594254	-5.33751	-0.548171
-5.35664	-0.551336	-5.34523	-0.573864	-5.3594	-0.591363	-5.34879	-0.631324	-5.35263	-0.570471
-5.3703	-0.558016	-5.35926	-0.601064	-5.37484	-0.623073	-5.36252	-0.676924	-5.36637	-0.571731
-5.38261	-0.551106	-5.37648	-0.617254	-5.39104	-0.635693	-5.38049	-0.663414	-5.38536	-0.555181
-5.40199	-0.562256	-5.39198	-0.615914	-5.40619	-0.639263	-5.3889	-0.644474	-5.40045	-0.554731
-5.41635	-0.603336	-5.40672	-0.630614	-5.42055	-0.638743	-5.4107	-0.671054	-5.41524	-0.582381
-5.43254	-0.626746	-5.42113	-0.657504	-5.43534	-0.630653	-5.41951	-0.689924	-5.42718	-0.609191
-5.44382	-0.630836	-5.4405	-0.647864	-5.44696	-0.650413	-5.43845	-0.712004	-5.44474	-0.608361
-5.46135	-0.623176	-5.45486	-0.634404	-5.4631	-0.648933	-5.45148	-0.742164	-5.45707	-0.616921
-5.47403	-0.623986	-5.46649	-0.632244	-5.47859	-0.650093	-5.46656	-0.762964	-5.47425	-0.620641
-5.48777	-0.609946	-5.48374	-0.628984	-5.4898	-0.657763	-5.4817	-0.736514	-5.48376	-0.610221
-5.50143	-0.608756	-5.49495	-0.613914	-5.5081	-0.631483	-5.49157	-0.692904	-5.50069	-0.591061
-5.51624	-0.617826	-5.51184	-0.587994	-5.51868	-0.627983	-5.5084	-0.681674	-5.5126	-0.592011
-5.53025	-0.634686	-5.52241	-0.604104	-5.5299	-0.652873	-5.5232	-0.697194	-5.5295	-0.610091
-5.54152	-0.639206	-5.54205	-0.613694	-5.54537	-0.655703	-5.53341	-0.695064	-5.53756	-0.630061
-5.55739	-0.636176	-5.55298	-0.623114	-5.56084	-0.678473	-5.55165	-0.744014	-5.55549	-0.645071
-5.5686	-0.631946	-5.5674	-0.645264	-5.5749	-0.677603	-5.56223	-0.761564	-5.56887	-0.676481
-5.58233	-0.629926	-5.57477	-0.649794	-5.58547	-0.654723	-5.57765	-0.719214	-5.578	-0.662221
-5.59565	-0.629586	-5.59238	-0.634044	-5.6002	-0.644323	-5.59069	-0.700264	-5.59419	-0.634901
-5.60974	-0.636856	-5.60465	-0.623784	-5.61358	-0.607473	-5.60156	-0.673804	-5.60575	-0.632351
-5.6227	-0.627116	-5.61627	-0.620434	-5.6276	-0.595153	-5.61739	-0.653304	-5.61843	-0.626441
-5.63539	-0.600376	-5.63065	-0.601144	-5.64205	-0.574553	-5.6329	-0.638464	-5.6328	-0.595291
-5.6488	-0.570906	-5.64122	-0.589904	-5.65472	-0.557543	-5.6441	-0.636224	-5.6462	-0.599081
-5.65755	-0.557216	-5.6549	-0.604544	-5.6663	-0.592253	-5.65256	-0.644544	-5.6529	-0.614541
-5.67093	-0.572146	-5.66688	-0.598464	-5.67829	-0.584443	-5.66835	-0.630214	-5.66835	-0.591571
-5.68285	-0.585216	-5.6813	-0.600454	-5.6895	-0.601913	-5.67892	-0.640834	-5.68101	-0.573751
-5.69378	-0.598296	-5.69044	-0.624674	-5.69972	-0.597073	-5.6923	-0.651164	-5.694	-0.584671
-5.70815	-0.599936	-5.70165	-0.642664	-5.7092	-0.559553	-5.70249	-0.624564	-5.7046	-0.573001
-5.71734	-0.583516	-5.71258	-0.613534	-5.72329	-0.544333	-5.71405	-0.623724	-5.70775	-0.560371
-5.7289	-0.567826	-5.72275	-0.594514	-5.7352	-0.541053	-5.72604	-0.627234	-5.7214	-0.571291
-5.73842	-0.567246	-5.73192	-0.597034	-5.74436	-0.557183	-5.73655	-0.625684	-5.73196	-0.596331
-5.7479	-0.574296	-5.7456	-0.583394	-5.75349	-0.588533	-5.7482	-0.629774	-5.7467	-0.589061
-5.75916	-0.587136	-5.75585	-0.590664	-5.76297	-0.587933	-5.75765	-0.642604	-5.75483	-0.565941
-5.7697	-0.593896	-5.76215	-0.609064	-5.77354	-0.582003	-5.76683	-0.649074	-5.7643	-0.586731
-5.7746	-0.604226	-5.77238	-0.622084	-5.78125	-0.574483	-5.77805	-0.630284	-5.77454	-0.595531
-5.78552	-0.587606	-5.7808	-0.617014	-5.78936	-0.568993	-5.7851	-0.627294	-5.7812	-0.577831
-5.7957	-0.573706	-5.792	-0.603124	-5.79885	-0.589503	-5.79354	-0.646554	-5.79172	-0.580291
-5.80486	-0.575636	-5.79589	-0.593634	-5.8083	-0.591803	-5.8037	-0.652794	-5.79912	-0.599531
-5.81154	-0.578986	-5.80785	-0.597424	-5.81608	-0.596703	-5.81149	-0.652344	-5.80895	-0.585411
-5.82205	-0.595026	-5.81452	-0.602314	-5.8224	-0.612233	-5.82025	-0.660144	-5.8192	-0.571741
-5.83019	-0.597846	-5.82438	-0.611084	-5.83012	-0.609793	-5.82795	-0.649004	-5.82515	-0.594001
-5.8386	-0.611666	-5.8335	-0.628394	-5.83753	-0.611053	-5.83434	-0.648394	-5.8332	-0.609561
-5.8456	-0.605496	-5.83917	-0.613604	-5.84665	-0.627163	-5.8396	-0.663704	-5.84134	-0.594411
-5.85162	-0.605126	-5.8469	-0.617484	-5.85365	-0.629023	-5.8487	-0.669204	-5.84555	-0.604871
-5.86075	-0.600216	-5.85635	-0.622544	-5.85968	-0.632503	-5.85649	-0.683624	-5.855	-0.621291
-5.86775	-0.604396	-5.86092	-0.625724	-5.86635	-0.631113	-5.86175	-0.698254	-5.86066	-0.596621
-5.87483	-0.608326	-5.8694	-0.638574	-5.87335	-0.637933	-5.8684	-0.700694	-5.86805	-0.589051
-5.87975	-0.606986	-5.8778	-0.653634	-5.88009	-0.648033	-5.87366	-0.698024	-5.8761	-0.609481
-5.8885	-0.593326	-5.88271	-0.650164	-5.88675	-0.629523	-5.87966	-0.692004	-5.88248	-0.604361
-5.8934	-0.584096	-5.89085	-0.640734	-5.8927	-0.639783	-5.88915	-0.700194	-5.8881	-0.606811
-5.90048	-0.575786	-5.8954	-0.635884	-5.8969	-0.642693	-5.893	-0.705824	-5.89405	-0.623611
-5.90715	-0.563456	-5.90205	-0.620524	-5.90469	-0.629763	-5.89832	-0.697434	-5.89895	-0.629011
-5.91065	-0.567456	-5.90839	-0.609604	-5.90925	-0.626413	-5.90465	-0.706114	-5.90493	-0.594241
-5.91629	-0.570206	-5.91369	-0.595554	-5.9152	-0.627453	-5.9106	-0.697964	-5.91094	-0.592321
-5.9223	-0.570516	-5.91965	-0.592504	-5.9194	-0.612533	-5.91585	-0.670324	-5.91655	-0.614671
-5.9265	-0.580666	-5.9256	-0.590204	-5.92401	-0.615793	-5.9204	-0.674414	-5.92215	-0.597441
-5.9307	-0.581266	-5.92877	-0.586704	-5.92895	-0.622323	-5.92505	-0.681234	-5.92601	-0.600201
-5.93525	-0.584026	-5.93443	-0.587094	-5.9335	-0.614473	-5.931	-0.679014	-5.92992	-0.625471
-5.93875	-0.584256	-5.93935	-0.596514	-5.93875	-0.601613	-5.9345	-0.667214	-5.9352	-0.620021
-5.9423	-0.587896	-5.94425	-0.600674	-5.94295	-0.591293	-5.9373	-0.669504	-5.93905	-0.597001
-5.9462	-0.588046	-5.9474	-0.607164	-5.94645	-0.604273	-5.9415	-0.666014	-5.94255	-0.608591
-5.9483	-0.596646	-5.9523	-0.602764	-5.9493	-0.591443	-5.94544	-0.646474	-5.94605	-0.605171
-5.9511	-0.590556	-5.9555	-0.595574	-5.95425	-0.596053	-5.94895	-0.652724	-5.9492	-0.590461
-5.9539	-0.595756	-5.9587	-0.589544	-5.9574	-0.600543	-5.9514	-0.663784	-5.95169	-0.607411
-5.9574	-0.604546	-5.9608	-0.595184	-5.96055	-0.596993	-5.95525	-0.660794	-5.9549	-0.618111
-5.9581	-0.608016	-5.9636	-0.597944	-5.963	-0.594853	-5.95805	-0.660214	-5.957	-0.608961
-5.9609	-0.610986	-5.96745	-0.617394	-5.9651	-0.594483	-5.96015	-0.673584	-5.96085	-0.601531
-5.9616	-0.609226	-5.96955	-0.620514	-5.9679	-0.593133	-5.9626	-0.673074	-5.9619	-0.606531
-5.96412	-0.608546	-5.9713	-0.618434	-5.9686	-0.590543	-5.9651	-0.671294	-5.964	-0.596851
-5.9652	-0.607506	-5.97375	-0.592824	-5.97148	-0.582903	-5.9669	-0.665924	-5.96505	-0.592011
-5.9659	-0.606916	-5.9748	-0.585004	-5.9722	-0.590313	-5.96865	-0.670924	-5.96715	-0.603841
-5.968	-0.617996	-5.97552	-0.594904	-5.9743	-0.599223	-5.97005	-0.665714	-5.9682	-0.610151
-5.9687	-0.625496	-5.97696	-0.608184	-5.97535	-0.618243	-5.97075	-0.666524	-5.96925	-0.615791
-5.96905	-0.634086	-5.9784	-0.628994	-5.9757	-0.624033	-5.9718	-0.683684	-5.971	-0.623101
-5.9701	-0.627426	-5.9784	-0.631874	-5.9757	-0.623813	-5.9739	-0.682954	-5.97135	-0.631771
-5.97115	-0.627186	-5.9791	-0.636884	-5.97745	-0.622733	-5.9739	-0.681744	-5.97135	-0.632351
-5.9715	-0.623466	-5.9805	-0.621404	-5.9778	-0.633773	-5.9739	-0.690524	-5.9717	-0.627601
-5.9715	-0.625926	-5.98085	-0.616294	-5.9778	-0.624113	-5.9739	-0.689044	-5.9717	-0.635041
-5.9722	-0.637206	-5.98085	-0.613824	-5.9778	-0.636593	-5.9739	-0.684354	-5.9717	-0.643881
-5.9722	-0.642346	-5.9812	-0.655304	-5.97815	-0.666813	-5.9739	-0.706414	-5.9717	-0.655101
-5.9722	-0.648946	-5.9812	-0.669704	-5.97815	-0.673073	-5.9739	-0.724474	-5.9717	-0.672411
-5.9722	-0.654816	-5.9812	-0.670284	-5.97815	-0.664583	-5.9739	-0.721794	-5.9717	-0.672321
-5.9722	-0.655936	-5.9812	-0.674024	-5.9778	-0.665493	-5.9739	-0.722104	-5.9717	-0.661341
-5.9722	-0.663596	-5.9812	-0.661674	-5.9778	-0.673513	-5.9739	-0.725974	-5.9717	-0.670791
-5.9722	-0.654986	-5.98085	-0.671484	-5.9778	-0.670023	-5.9739	-0.725444	-5.9717	-0.676571
-5.9722	-0.658676	-5.98085	-0.666054	-5.9778	-0.669363	-5.9739	-0.717274	-5.9717	-0.662021
-5.9715	-0.667156	-5.98085	-0.674024	-5.97745	-0.666463	-5.9739	-0.722914	-5.9717	-0.665121
-5.9715	-0.661746	-5.98015	-0.670144	-5.97745	-0.656653	-5.9739	-0.729454	-5.9717	-0.671351
-5.9715	-0.656476	-5.9798	-0.679054	-5.9764	-0.666613	-5.9739	-0.729694	-5.9717	-0.665481
-5.9715	-0.663656	-5.97945	-0.666144	-5.9757	-0.670713	-5.9739	-0.715644	-5.9717	-0.663571
-5.9715	-0.656756	-5.9784	-0.664574	-5.9757	-0.658513	-5.9739	-0.717794	-5.9717	-0.668771
-5.9708	-0.666266	-5.9784	-0.671484	-5.9757	-0.661713	-5.9739	-0.724324	-5.97135	-0.672611
-5.9694	-0.651176	-5.9784	-0.665614	-5.9757	-0.670043	-5.9739	-0.719424	-5.97135	-0.666981
-5.9687	-0.653706	-5.9784	-0.667324	-5.9757	-0.664393	-5.9732	-0.714984	-5.97065	-0.661041
-5.9687	-0.654666	-5.9784	-0.663094	-5.9757	-0.659033	-5.9725	-0.728564	-5.96995	-0.666991
-5.9687	-0.657716	-5.9784	-0.675724	-5.9743	-0.658293	-5.97075	-0.716154	-5.9682	-0.655981
-5.9687	-0.647616	-5.97732	-0.665244	-5.97255	-0.656663	-5.97075	-0.720394	-5.9682	-0.657161
-5.9673	-0.646796	-5.97516	-0.657814	-5.9722	-0.661473	-5.9704	-0.712374	-5.96785	-0.655111
-5.96555	-0.650076	-5.9748	-0.659454	-5.9722	-0.645353	-5.96865	-0.722174	-5.9661	-0.656661
-5.9652	-0.642116	-5.9748	-0.645194	-5.96932	-0.631843	-5.96795	-0.700034	-5.9647	-0.630811
-5.96376	-0.624156	-5.97165	-0.631884	-5.9686	-0.630503	-5.9669	-0.682124	-5.9647	-0.622041
-5.96232	-0.605796	-5.9713	-0.611224	-5.96825	-0.607623	-5.96546	-0.664444	-5.9619	-0.604061
-5.96125	-0.594066	-5.97025	-0.587404	-5.96615	-0.578643	-5.96366	-0.649664	-5.9612	-0.585801
-5.95915	-0.566736	-5.96815	-0.544524	-5.96405	-0.560913	-5.9619	-0.618544	-5.95875	-0.566611
-5.95705	-0.525876	-5.965	-0.512964	-5.96195	-0.522423	-5.96015	-0.597884	-5.95805	-0.541961
-5.95425	-0.501186	-5.9622	-0.489544	-5.9588	-0.478063	-5.95735	-0.566984	-5.9549	-0.498481
-5.95075	-0.478386	-5.95905	-0.458854	-5.9553	-0.452713	-5.9535	-0.520474	-5.9506	-0.469231
-5.94725	-0.445866	-5.95477	-0.442364	-5.95108	-0.445363	-5.9507	-0.500254	-5.94745	-0.437791
-5.94301	-0.428826	-5.94915	-0.410734	-5.94611	-0.412383	-5.94613	-0.485704	-5.9415	-0.420721
-5.93842	-0.393686	-5.94565	-0.369634	-5.9412	-0.382003	-5.93976	-0.447224	-5.9387	-0.404741
-5.9314	-0.348976	-5.9376	-0.324774	-5.93455	-0.359203	-5.9345	-0.411854	-5.9317	-0.377991
-5.9258	-0.331966	-5.92947	-0.323644	-5.92716	-0.345163	-5.92715	-0.415354	-5.9225	-0.360331
-5.91981	-0.351436	-5.9221	-0.356124	-5.91835	-0.339883	-5.92007	-0.405174	-5.9162	-0.344101
-5.90891	-0.388496	-5.9144	-0.398534	-5.9117	-0.383943	-5.91165	-0.422494	-5.9081	-0.357621
-5.90119	-0.416876	-5.90415	-0.459754	-5.90323	-0.451993	-5.90395	-0.475964	-5.8986	-0.408691
-5.89272	-0.461606	-5.8968	-0.507974	-5.89235	-0.475013	-5.8937	-0.526864	-5.893	-0.434371
-5.88255	-0.496356	-5.88766	-0.548904	-5.88255	-0.514683	-5.8853	-0.546984	-5.88137	-0.482681
-5.87516	-0.500206	-5.87746	-0.558124	-5.8709	-0.536523	-5.87895	-0.557254	-5.87015	-0.522491
-5.8625	-0.500016	-5.86445	-0.556854	-5.86178	-0.516183	-5.86315	-0.572784	-5.8592	-0.520031
-5.84984	-0.512256	-5.85461	-0.540664	-5.85157	-0.507923	-5.854	-0.560454	-5.84975	-0.521001
-5.84035	-0.508396	-5.8441	-0.540134	-5.8393	-0.540983	-5.8438	-0.549234	-5.83742	-0.527231
-5.82842	-0.501866	-5.83176	-0.546074	-5.82767	-0.551163	-5.83253	-0.581604	-5.82515	-0.531691
-5.81645	-0.540786	-5.82052	-0.550304	-5.81433	-0.560883	-5.81815	-0.607624	-5.8128	-0.538891
-5.80799	-0.554456	-5.80926	-0.556254	-5.80412	-0.572413	-5.80653	-0.598864	-5.8023	-0.562321
-5.7929	-0.527646	-5.79904	-0.548084	-5.78931	-0.578363	-5.79565	-0.602054	-5.78996	-0.556441
-5.78197	-0.525476	-5.7864	-0.543334	-5.77986	-0.548943	-5.78156	-0.610654	-5.78015	-0.555561
-5.769	-0.534476	-5.77232	-0.527584	-5.76471	-0.542333	-5.7707	-0.593364	-5.76606	-0.555021
-5.75701	-0.515376	-5.7611	-0.535444	-5.75455	-0.549153	-5.75696	-0.582154	-5.75695	-0.553371
-5.74615	-0.518516	-5.75229	-0.553434	-5.74328	-0.544113	-5.74575	-0.601384	-5.74393	-0.551821
-5.73453	-0.530526	-5.73685	-0.553884	-5.731	-0.537053	-5.7313	-0.595374	-5.73025	-0.542911
-5.72365	-0.518896	-5.72346	-0.541934	-5.71586	-0.532873	-5.72041	-0.573964	-5.71686	-0.529181
-5.70852	-0.474216	-5.70805	-0.525434	-5.7043	-0.517813	-5.70705	-0.557834	-5.70738	-0.501911
-5.6948	-0.464846	-5.69746	-0.513604	-5.69092	-0.511633	-5.69683	-0.551984	-5.69332	-0.478741
-5.68005	-0.460616	-5.68274	-0.503224	-5.6751	-0.495223	-5.68	-0.515794	-5.68345	-0.470781
-5.66912	-0.431066	-5.67323	-0.509534	-5.66562	-0.482963	-5.66978	-0.516454	-5.6673	-0.468111
-5.65405	-0.420576	-5.65913	-0.503134	-5.65188	-0.484593	-5.6554	-0.533844	-5.65286	-0.459191
-5.63996	-0.447706	-5.6423	-0.516064	-5.63539	-0.501003	-5.64202	-0.524774	-5.6392	-0.462621
-5.62446	-0.440566	-5.62962	-0.515234	-5.62166	-0.500033	-5.62651	-0.533994	-5.62511	-0.475611
-5.61255	-0.419846	-5.61552	-0.495404	-5.60897	-0.487923	-5.61565	-0.555924	-5.61242	-0.465001
-5.5939	-0.437446	-5.60045	-0.496304	-5.59705	-0.494993	-5.59982	-0.539054	-5.5998	-0.444351
-5.57912	-0.462566	-5.58356	-0.510124	-5.57912	-0.499593	-5.58787	-0.514324	-5.58573	-0.453101
-5.5644	-0.471916	-5.57158	-0.518594	-5.56397	-0.491063	-5.57348	-0.523964	-5.56847	-0.443741
-5.55102	-0.465086	-5.5544	-0.514284	-5.54925	-0.477543	-5.55482	-0.515484	-5.5534	-0.413511
-5.53517	-0.463736	-5.53821	-0.508494	-5.53623	-0.497803	-5.538	-0.484444	-5.54144	-0.417131
-5.51695	-0.448896	-5.52764	-0.504774	-5.52039	-0.500503	-5.52532	-0.485854	-5.52383	-0.418711
-5.50463	-0.433666	-5.5066	-0.490734	-5.50391	-0.471743	-5.51017	-0.491064	-5.50595	-0.403321
-5.48456	-0.431656	-5.49111	-0.462124	-5.48737	-0.455543	-5.49474	-0.461854	-5.48871	-0.397671
-5.46802	-0.428316	-5.47561	-0.421944	-5.47258	-0.446933	-5.47505	-0.434764	-5.47216	-0.394861
-5.45365	-0.424386	-5.46089	-0.403274	-5.4533	-0.417513	-5.46237	-0.443954	-5.45675	-0.367231
-5.43783	-0.414286	-5.44226	-0.409974	-5.43958	-0.398273	-5.44617	-0.446034	-5.43916	-0.353411
-5.42023	-0.397926	-5.42712	-0.413324	-5.42902	-0.420193	-5.42725	-0.425014	-5.42156	-0.365511
-5.40055	-0.385526	-5.40987	-0.419204	-5.40402	-0.415653	-5.41001	-0.438614	-5.40396	-0.371921
-5.37915	-0.388566	-5.39198	-0.444604	-5.38366	-0.417143	-5.39628	-0.452124	-5.38812	-0.371671
-5.36296	-0.387226	-5.37265	-0.443334	-5.3661	-0.424043	-5.37974	-0.439794	-5.36777	-0.385781
-5.34642	-0.379586	-5.35752	-0.431214	-5.35097	-0.424203	-5.35862	-0.418034	-5.35091	-0.392391
-5.33199	-0.393906	-5.3445	-0.421714	-5.33584	-0.409633	-5.34038	-0.449454	-5.3284	-0.377551
-5.30631	-0.395556	-5.31916	-0.418654	-5.31051	-0.404673	-5.31861	-0.429934	-5.31257	-0.379571
-5.29159	-0.388336	-5.30232	-0.430414	-5.29362	-0.419083	-5.3063	-0.406064	-5.29357	-0.402661
-5.2677	-0.402456	-5.2809	-0.431734	-5.27111	-0.406063	-5.28097	-0.423454	-5.27141	-0.406081
-5.24941	-0.417756	-5.26578	-0.443484	-5.25535	-0.395663	-5.25775	-0.418534	-5.25276	-0.404601
-5.23147	-0.411966	-5.24467	-0.452614	-5.23392	-0.424723	-5.23946	-0.406514	-5.23665	-0.426791
-5.21036	-0.422746	-5.22954	-0.468504	-5.21352	-0.426953	-5.22011	-0.421374	-5.21416	-0.434091
-5.19277	-0.434996	-5.20386	-0.473194	-5.19628	-0.440393	-5.20431	-0.448044	-5.19763	-0.432761
-5.17342	-0.439886	-5.19084	-0.478474	-5.17447	-0.446863	-5.18501	-0.431844	-5.17301	-0.455991
-5.15233	-0.431226	-5.16939	-0.481074	-5.15477	-0.453003	-5.15935	-0.435774	-5.16175	-0.463511
-5.1313	-0.427776	-5.1445	-0.479874	-5.13507	-0.451233	-5.13965	-0.470614	-5.13361	-0.450421
-5.11301	-0.419926	-5.13043	-0.477274	-5.11502	-0.442843	-5.12558	-0.462904	-5.11497	-0.454661
-5.09296	-0.410426	-5.10546	-0.456114	-5.09715	-0.444843	-5.10694	-0.441424	-5.09597	-0.447601
-5.07396	-0.402466	-5.08717	-0.454694	-5.07326	-0.436083	-5.08056	-0.471664	-5.0774	-0.422951
-5.05532	-0.372976	-5.06571	-0.452924	-5.0511	-0.430443	-5.06297	-0.478414	-5.05281	-0.412381
-5.03316	-0.226816	-5.04531	-0.436644	-5.03246	-0.356453	-5.04046	-0.439274	-5.031	-0.409941
-5.0124	-0.121036	-5.03054	-0.395334	-5.0103	-0.242403	-5.01936	-0.371764	-5.01834	-0.353541
-4.99454	-0.0907264	-5.00381	-0.278684	-4.99904	-0.161783	-5.00185	-0.252664	-4.99653	-0.233811
-4.9752	-0.127726	-4.98839	-0.161414	-4.98004	-0.174813	-4.98252	-0.157484	-4.97226	-0.123691
-4.96605	-0.182326	-4.96275	-0.117434	-4.95718	-0.240493	-4.96141	-0.150064	-4.95713	-0.0733115
-4.94353	-0.206946	-4.94656	-0.178044	-4.93405	-0.270703	-4.94769	-0.235284	-4.93848	-0.104671
-4.92137	-0.169886	-4.93178	-0.251884	-4.91365	-0.274203	-4.92517	-0.287564	-4.9164	-0.174271
-4.90027	-0.104026	-4.91243	-0.283464	-4.89677	-0.220113	-4.90758	-0.259934	-4.89671	-0.208761
-4.87601	-0.0605064	-4.89133	-0.248464	-4.87216	-0.147773	-4.88437	-0.197754	-4.87772	-0.168261
-4.85984	-0.0327164	-4.8625	-0.176714	-4.85353	-0.0908533	-4.86257	-0.121384	-4.8517	-0.0956815
-4.83136	-0.0254264	-4.84211	-0.0865941	-4.82962	-0.0819433	-4.8408	-0.0531736	-4.83799	-0.0371415
-4.8071	-0.0836664	-4.8182	-0.0755741	-4.80782	-0.133053	-4.81617	-0.0557636	-4.81162	-0.00704148
-4.78636	-0.129656	-4.79675	-0.134804	-4.78462	-0.201833	-4.79234	-0.124804	-4.78842	-0.0400515
-4.76949	-0.130026	-4.77355	-0.213544	-4.76388	-0.239963	-4.77227	-0.183434	-4.76416	-0.143521
-4.73856	-0.137176	-4.75597	-0.264734	-4.73365	-0.254973	-4.75683	-0.215064	-4.74342	-0.211271
-4.71712	-0.150546	-4.73242	-0.280024	-4.70905	-0.237663	-4.72759	-0.232004	-4.71671	-0.214111
-4.68936	-0.140426	-4.70501	-0.257374	-4.68442	-0.191013	-4.70262	-0.204894	-4.69738	-0.191071
-4.66546	-0.153206	-4.68568	-0.204344	-4.67002	-0.184833	-4.67591	-0.149984	-4.66997	-0.171001
-4.64016	-0.171786	-4.65651	-0.180274	-4.64573	-0.203933	-4.65342	-0.145444	-4.64495	-0.147821
-4.61767	-0.186196	-4.63542	-0.237844	-4.61055	-0.250943	-4.6239	-0.186914	-4.61821	-0.176951
-4.59553	-0.195766	-4.60941	-0.287014	-4.58911	-0.278673	-4.60211	-0.220714	-4.59397	-0.247321
-4.56806	-0.219556	-4.58692	-0.314284	-4.56346	-0.295883	-4.57962	-0.261924	-4.56936	-0.286081
-4.54062	-0.242206	-4.5574	-0.327514	-4.53851	-0.290613	-4.55256	-0.283934	-4.54652	-0.277921
-4.51566	-0.217786	-4.53735	-0.309764	-4.51005	-0.242263	-4.52515	-0.263504	-4.51876	-0.241521
-4.49071	-0.168156	-4.51202	-0.234944	-4.48475	-0.206893	-4.50684	-0.187804	-4.49311	-0.184621
-4.46295	-0.148906	-4.48175	-0.194984	-4.4598	-0.184533	-4.4808	-0.164324	-4.47589	-0.139081
-4.44292	-0.134786	-4.45856	-0.180434	-4.43974	-0.191063	-4.4583	-0.156524	-4.44532	-0.138181
-4.4127	-0.131536	-4.4315	-0.183994	-4.41368	-0.215143	-4.43088	-0.147464	-4.41714	-0.169841
-4.38705	-0.137306	-4.41077	-0.194984	-4.39575	-0.216863	-4.40558	-0.188314	-4.38936	-0.200651
-4.36174	-0.128596	-4.38512	-0.212364	-4.36272	-0.183203	-4.37747	-0.214314	-4.36898	-0.176731
-4.34098	-0.0966064	-4.36193	-0.210294	-4.33918	-0.154373	-4.35428	-0.165884	-4.34262	-0.145821
-4.31529	-0.0713564	-4.33483	-0.175004	-4.31072	-0.150143	-4.32231	-0.128434	-4.31381	-0.143381
-4.28681	-0.0631664	-4.30141	-0.171364	-4.28226	-0.170703	-4.29376	-0.128514	-4.28465	-0.129851
-4.26573	-0.0824064	-4.27716	-0.184144	-4.26394	-0.198253	-4.27126	-0.141884	-4.25862	-0.141651
-4.24289	-0.0980864	-4.25397	-0.204944	-4.23508	-0.218243	-4.24596	-0.145314	-4.23786	-0.165291
-4.20741	-0.126696	-4.22235	-0.225594	-4.20662	-0.222573	-4.22172	-0.175754	-4.21218	-0.189721
-4.18068	-0.135886	-4.19881	-0.213554	-4.18062	-0.191953	-4.19326	-0.196944	-4.18196	-0.177191
-4.15638	-0.125496	-4.1717	-0.207834	-4.15076	-0.151183	-4.17183	-0.149764	-4.15772	-0.156601
-4.12651	-0.0971164	-4.14673	-0.192234	-4.12406	-0.137953	-4.14156	-0.103924	-4.12786	-0.135421
-4.10192	-0.0997064	-4.11826	-0.163414	-4.09692	-0.149373	-4.11025	-0.114324	-4.10848	-0.144711
-4.07733	-0.114046	-4.09367	-0.176864	-4.07548	-0.168703	-4.09163	-0.133274	-4.07964	-0.145541
-4.04493	-0.105576	-4.06486	-0.207544	-4.04597	-0.171763	-4.05966	-0.142634	-4.04731	-0.145751
-4.02313	-0.0811564	-4.03535	-0.192594	-4.01295	-0.148663	-4.03788	-0.134234	-4.02061	-0.163591
-3.99257	-0.0687464	-4.01384	-0.156264	-3.99889	-0.113733	-4.00696	-0.116344	-4.0041	-0.117961
-3.96482	-0.0672464	-3.98993	-0.113174	-3.96299	-0.0687033	-3.97596	-0.0722736	-3.97068	-0.0646415
-3.94303	-0.0274364	-3.96464	-0.0765641	-3.93487	-0.0454633	-3.95102	-0.0329136	-3.94043	-0.0707315
-3.91239	-0.00760645	-3.92811	-0.0603041	-3.90712	-0.0479233	-3.92573	-0.0299236	-3.91372	-0.0731715
-3.8776	-0.00612645	-3.90028	-0.0567241	-3.87621	-0.0566833	-3.89025	-0.0446436	-3.8807	-0.0478215
-3.8495	-0.00721645	-3.87321	-0.0706141	-3.85084	-0.0776933	-3.86417	-0.0451536	-3.86384	-0.0475415
-3.82456	0.00152355	-3.84862	-0.0931341	-3.81991	-0.112673	-3.83641	-0.0688636	-3.83039	-0.0740815
-3.79394	-0.000926445	-3.81385	-0.0744641	-3.79462	-0.105183	-3.81112	-0.0745736	-3.79946	-0.0566115
-3.77388	-0.0309264	-3.79167	-0.0963141	-3.76687	-0.106743	-3.77705	-0.0607436	-3.77417	-0.0441215
-3.73735	-0.0477164	-3.75931	-0.120394	-3.73517	-0.117673	-3.75484	-0.0724936	-3.74923	-0.0685915
-3.71487	-0.0515964	-3.73121	-0.106424	-3.71303	-0.116333	-3.72426	-0.0893536	-3.71542	-0.102371
-3.69128	-0.0529164	-3.70311	-0.120234	-3.68739	-0.0953233	-3.69897	-0.0929936	-3.68696	-0.0733915
-3.65401	-0.0487364	-3.67105	-0.128034	-3.65051	-0.108963	-3.66841	-0.0677436	-3.66132	-0.0566215
-3.62205	-0.0316064	-3.65314	-0.118224	-3.6202	-0.109563	-3.63705	-0.0590636	-3.63603	-0.105421
-3.60238	-0.0232164	-3.61556	-0.128334	-3.59421	-0.0833333	-3.623	-0.0415236	-3.60012	-0.0740015
-3.56752	-0.0549964	-3.58394	-0.109764	-3.57173	-0.0870533	-3.58296	-0.0161936	-3.57412	-0.0372915
-3.53555	-0.0611664	-3.56033	-0.0833741	-3.53591	-0.0597333	-3.55521	0.0024664	-3.54813	-0.0639015
-3.51518	-0.0133764	-3.5252	-0.0511441	-3.51548	-0.0348333	-3.52562	0.0080264	-3.51292	-0.0218415
-3.47928	-0.0111764	-3.50272	-0.0244841	-3.48172	-0.0244533	-3.494	0.0207364	-3.4806	0.0141085
-3.45081	0.0160136	-3.47384	-0.0100641	-3.45011	-0.0308233	-3.46731	0.0536464	-3.45391	0.00840852
-3.42798	0.0181036	-3.45099	-0.0351641	-3.42019	-0.0346133	-3.44441	0.0388764	-3.42754	-0.0260715
-3.3921	0.0562236	-3.42219	-0.0382341	-3.38996	0.00944669	-3.41102	0.0373064	-3.39235	0.0222885
-3.36291	0.0672136	-3.39199	-0.00442411	-3.36046	0.0111367	-3.38714	0.0829164	-3.37128	0.0244485
-3.34149	0.0591036	-3.35926	0.0171859	-3.33376	0.0160467	-3.3442	0.0698464	-3.33265	-0.00147148
-3.30321	0.0845936	-3.3206	0.0415659	-3.30664	0.0491067	-3.31681	0.0682764	-3.302	0.0180685
-3.27467	0.0696636	-3.29637	0.0373259	-3.27748	0.0385667	-3.29258	0.0665664	-3.27777	0.0296385
-3.24727	0.0345936	-3.26644	0.00441589	-3.23844	-0.00259331	-3.25597	0.0660764	-3.24787	-0.0197715
-3.21426	0.0271736	-3.23306	-0.0443041	-3.20785	-0.0288333	-3.23208	0.0212664	-3.21376	-0.0556515
-3.18996	0.0390436	-3.19966	-0.0513041	-3.18678	-0.00928331	-3.19521	0.0080164	-3.18356	-0.0234615
-3.15622	0.0311836	-3.17151	-0.0311741	-3.15266	-0.00290331	-3.16599	0.0257064	-3.15929	-0.0329115
-3.12181	0.0637336	-3.14342	-0.0165441	-3.11857	0.0404867	-3.13858	0.0452764	-3.1178	-0.0289015
-3.09646	0.0938936	-3.11209	0.0336959	-3.08731	0.0783067	-3.09748	0.0768364	-3.09251	0.0122685
-3.07185	0.132754	-3.08293	0.0390359	-3.05914	0.0978567	-3.07214	0.130176	-3.05803	0.0860185
-3.03069	0.110814	-3.0429	0.0808559	-3.02471	0.0653167	-3.04368	0.121626	-3.02712	0.0320885
-2.99626	0.101174	-3.01719	0.0745559	-3.00573	0.0920567	-3.00884	0.115526	-2.99545	0.0331385
-2.97063	0.124574	-2.98838	0.0819159	-2.96107	0.0677767	-2.97617	0.115306	-2.96311	0.102679
-2.93122	0.115714	-2.95319	0.0692559	-2.93227	0.0797167	-2.94979	0.104456	-2.9308	0.0867685
-2.90523	0.125324	-2.92087	0.111406	-2.89215	0.0820267	-2.90761	0.102986	-2.90193	0.0890685
-2.87251	0.126214	-2.8811	0.111626	-2.8602	0.0941467	-2.88476	0.108396	-2.87664	0.141599
-2.8465	0.147154	-2.85863	0.121896	-2.83696	0.0846867	-2.84397	0.156326	-2.8376	0.161659
-2.80711	0.106374	-2.81861	0.126536	-2.80007	0.0676067	-2.8148	0.112946	-2.80457	0.0947885
-2.76495	0.0923236	-2.7827	0.111106	-2.76522	0.0624167	-2.78138	0.125406	-2.76939	0.0735385
-2.73468	0.0697336	-2.75707	0.0368659	-2.73502	0.0572267	-2.74943	0.105206	-2.74268	0.0962785
-2.70798	0.0820636	-2.72751	0.0647459	-2.6957	0.0464567	-2.70932	0.102526	-2.70687	0.0678385
-2.66825	0.101834	-2.69062	0.0630359	-2.67281	0.0883267	-2.67982	0.106616	-2.66922	0.0587085
-2.63591	0.105534	-2.65297	0.0620559	-2.63627	0.110337	-2.65026	0.122456	-2.64007	0.109369
-2.60044	0.0989236	-2.61645	0.0786959	-2.60072	0.0921267	-2.62004	0.127856	-2.60347	0.0944785
-2.57756	0.119744	-2.59321	0.0959459	-2.57157	0.106317	-2.58064	0.137746	-2.57011	0.0659785
-2.54102	0.135194	-2.55737	0.0820559	-2.53779	0.120277	-2.54376	0.154686	-2.53632	0.0973185
-2.51393	0.125014	-2.51725	0.0782759	-2.50828	0.114117	-2.5142	0.137396	-2.49945	0.117459
-2.4672	0.141494	-2.49408	0.102866	-2.47134	0.100167	-2.48434	0.146146	-2.47199	0.0652985
-2.43692	0.160814	-2.45644	0.0907359	-2.4313	0.123917	-2.45408	0.159576	-2.44178	0.0754185
-2.41023	0.182884	-2.42307	0.0971259	-2.40314	0.156397	-2.40981	0.172586	-2.41153	0.140339
-2.37646	0.198334	-2.39246	0.136746	-2.36872	0.160917	-2.3725	0.183796	-2.37007	0.138429
-2.34905	0.222104	-2.35873	0.181006	-2.33177	0.173917	-2.34161	0.229276	-2.33312	0.128439
-2.30192	0.222634	-2.31862	0.157306	-2.29806	0.196357	-2.31453	0.244656	-2.29871	0.158549
-2.27137	0.185324	-2.28561	0.165636	-2.27061	0.161217	-2.27376	0.225846	-2.27161	0.139589
-2.23407	0.165074	-2.24795	0.173506	-2.23372	0.146217	-2.24666	0.219456	-2.23119	0.0934485
-2.19966	0.157754	-2.21741	0.134116	-2.19924	0.146267	-2.21328	0.203556	-2.20024	0.0806185
-2.16482	0.139274	-2.19036	0.113476	-2.1578	0.126377	-2.18268	0.171176	-2.16863	0.0870685
-2.12725	0.133474	-2.14851	0.122476	-2.12577	0.119407	-2.1342	0.176316	-2.12712	0.0500885
-2.10613	0.124124	-2.11754	0.108806	-2.09452	0.123557	-2.10569	0.180026	-2.09863	0.0275685
-2.06292	0.103914	-2.07575	0.0875459	-2.05934	0.0950367	-2.06706	0.154776	-2.06665	0.0356685
-2.02	0.100424	-2.04724	0.102846	-2.02309	0.0909267	-2.03539	0.150136	-2.03148	0.0549085
-1.98832	0.101454	-2.00791	0.102716	-1.98411	0.111087	-1.99571	0.151936	-1.98546	0.0593585
-1.95602	0.102494	-1.97554	0.116526	-1.95174	0.103867	-1.95735	0.149026	-1.95309	0.0457785
-1.92366	0.0805936	-1.94634	0.123436	-1.92329	0.0740667	-1.92571	0.114336	-1.91129	0.0569885
-1.88432	0.0553936	-1.90101	0.107836	-1.87722	0.0486767	-1.89338	0.103876	-1.87927	0.0362785
-1.84632	0.0518436	-1.86584	0.107226	-1.84948	0.0293467	-1.85784	0.0968064	-1.84837	0.0224185
-1.81468	0.0253836	-1.83528	0.0685959	-1.80762	0.0329267	-1.82026	0.0503064	-1.81636	0.0245285
-1.77636	-0.00166645	-1.80009	0.0787759	-1.77914	0.00862669	-1.78577	0.0293464	-1.7752	-0.00676148
-1.75248	0.0170536	-1.76602	0.0414759	-1.73696	0.0157467	-1.75417	0.0383364	-1.74533	-0.0104815
-1.70711	-0.00990645	-1.72837	0.00827589	-1.70282	0.00467669	-1.713	-0.0041536	-1.71508	-0.0132915
-1.67544	-0.0395964	-1.69361	-0.00353411	-1.67087	-0.0168533	-1.68105	-0.0164936	-1.67678	-0.0309915
-1.63681	-0.0223864	-1.6549	-0.0174941	-1.63182	-0.0198933	-1.64586	-0.0041636	-1.63494	-0.0380315
-1.61253	-0.0268464	-1.62717	-0.0392741	-1.60022	-0.00884331	-1.61111	-0.0034636	-1.60331	-0.0386315
-1.56721	-0.0272164	-1.59269	-0.0268741	-1.56856	-0.0183433	-1.57944	-0.0051136	-1.5653	-0.0191015
-1.53202	-0.00446645	-1.55365	0.0102059	-1.52922	-0.0155233	-1.54812	0.0258464	-1.53371	0.000158516
-1.49655	0.0380236	-1.51395	0.0106659	-1.50038	0.0397567	-1.50596	0.169016	-1.49852	0.0474685
-1.46876	0.273154	-1.48931	0.0503359	-1.46062	0.300527	-1.47077	0.450156	-1.47499	0.195399
-1.42766	0.471584	-1.45734	0.335756	-1.42126	0.484827	-1.436	0.600126	-1.43033	0.416099
-1.39667	0.531824	-1.41689	0.507656	-1.39279	0.502897	-1.40931	0.568266	-1.39766	0.514999
-1.36646	0.439544	-1.38773	0.513176	-1.36816	0.390027	-1.37902	0.424506	-1.36741	0.444269
-1.33513	0.253234	-1.35226	0.413906	-1.33478	0.217907	-1.34565	0.288036	-1.3428	0.293379
-1.30351	0.206574	-1.3174	0.267406	-1.29678	0.182837	-1.31328	0.281286	-1.31469	0.241599
-1.26981	0.281254	-1.29458	0.193046	-1.26622	0.280097	-1.28271	0.409196	-1.27142	0.234909
-1.24518	0.390384	-1.25412	0.255456	-1.22505	0.429697	-1.24721	0.546936	-1.24051	0.327629
-1.2019	0.516064	-1.22252	0.411176	-1.19627	0.515347	-1.21628	0.639436	-1.20112	0.461739
-1.16852	0.568304	-1.19825	0.515166	-1.16179	0.561717	-1.17863	0.607566	-1.16951	0.503039
-1.13087	0.509394	-1.1452	0.543486	-1.12702	0.491527	-1.14491	0.516176	-1.13856	0.457849
-1.09576	0.373814	-1.12478	0.489846	-1.08902	0.378807	-1.11641	0.433066	-1.10761	0.359129
-1.06339	0.297014	-1.084	0.359076	-1.05356	0.321167	-1.08093	0.407876	-1.06508	0.296799
-1.02194	0.298934	-1.0404	0.287556	-1.02049	0.321387	-1.03979	0.414396	-1.03166	0.272509
-0.98397	0.341964	-1.01437	0.318586	-0.98249	0.362717	-0.99722	0.474726	-0.99127	0.322419
-0.94984	0.405154	-0.98099	0.371866	-0.94492	0.411137	-0.95826	0.497166	-0.96385	0.392029
-0.91152	0.439114	-0.93599	0.433236	-0.90272	0.457727	-0.92027	0.448496	-0.91424	0.418799
-0.8676	0.359704	-0.8913	0.426176	-0.87316	0.376967	-0.88332	0.381126	-0.87348	0.369669
-0.83382	0.245884	-0.8534	0.357476	-0.83909	0.282157	-0.84927	0.299926	-0.84394	0.298879
-0.79902	0.184804	-0.82771	0.249956	-0.79092	0.201847	-0.81024	0.226006	-0.79857	0.237149
-0.7537	0.169584	-0.78654	0.195706	-0.75152	0.189967	-0.76767	0.181716	-0.76871	0.196649
-0.71852	0.175154	-0.74827	0.193706	-0.71747	0.184477	-0.74131	0.250896	-0.72689	0.187219
-0.6883	0.240094	-0.70537	0.208486	-0.67492	0.255777	-0.70265	0.328736	-0.68327	0.218279
-0.64192	0.268334	-0.67441	0.229506	-0.64431	0.316487	-0.65272	0.315016	-0.64915	0.238919
-0.60357	0.240914	-0.6242	0.247256	-0.59825	0.297107	-0.61929	0.303936	-0.60596	0.255189
-0.56557	0.226284	-0.59289	0.237036	-0.56452	0.290047	-0.58137	0.290256	-0.56692	0.234989
-0.53117	0.230204	-0.55102	0.239846	-0.52267	0.275487	-0.55078	0.275636	-0.53279	0.244499
-0.49566	0.247374	-0.51269	0.277136	-0.49136	0.280067	-0.49804	0.302506	-0.49344	0.243969
-0.44957	0.267204	-0.48143	0.317126	-0.45308	0.277927	-0.47592	0.381196	-0.45126	0.250299
-0.41903	0.319194	-0.44733	0.291036	-0.40562	0.321267	-0.43019	0.433506	-0.42031	0.278089
-0.37262	0.338164	-0.39877	0.328096	-0.36305	0.300877	-0.38411	0.402376	-0.37845	0.295979
-0.33427	0.327904	-0.36858	0.333156	-0.3395	0.269097	-0.36094	0.361876	-0.34052	0.297989
-0.29703	0.247794	-0.32392	0.284116	-0.29417	0.227927	-0.31524	0.325766	-0.2955	0.241459
-0.26364	0.217134	-0.29049	0.263776	-0.26393	0.207347	-0.27408	0.315456	-0.25827	0.230249
-0.23021	0.178714	-0.25678	0.254466	-0.21476	0.197837	-0.233	0.294736	-0.22522	0.206829
-0.18596	0.205304	-0.21247	0.250836	-0.18591	0.219617	-0.20309	0.321016	-0.19144	0.214689
-0.15676	0.254324	-0.17483	0.212736	-0.1377	0.250957	-0.16579	0.339886	-0.1507	0.248509
-0.11559	0.275454	-0.13761	0.255376	-0.11243	0.260777	-0.12997	0.347626	-0.11447	0.277769

## Sheet: Figure 7
Fig. 7. Mean friction factor over the course of the test cycle, during three coupled rotations under sinusoidal load.
Sample 1	Sample 2	Sample 3	Sample 4	Sample 5	Sample 6
Friction Factor [-]	Friction Factor [-]	Friction Factor [-]	Friction Factor [-]	Friction Factor [-]	Friction Factor [-]
0.17062	0.152546	0.175682	0.162448	0.261087	0.167594
0.171922	0.154281	0.177546	0.163084	0.263111	0.16674
0.172395	0.154922	0.178908	0.163535	0.263387	0.16847
0.173501	0.155215	0.176861	0.163052	0.262068	0.169656
0.171569	0.152233	0.174369	0.16106	0.260606	0.166446
0.170239	0.150992	0.1727	0.158817	0.254881	0.164214
0.16719	0.150551	0.173639	0.157015	0.252518	0.163066
0.168156	0.153597	0.175103	0.159955	0.2525	0.163376
0.168572	0.155504	0.178334	0.16099	0.252597	0.164698
0.168827	0.155243	0.176742	0.161606	0.252846	0.166597
0.165494	0.152317	0.174493	0.160737	0.252895	0.166583
0.161904	0.148368	0.170852	0.155145	0.249725	0.162508
0.159048	0.145247	0.170102	0.153496	0.249396	0.160119
0.160817	0.146194	0.171383	0.153425	0.249445	0.160546
0.16172	0.147405	0.174941	0.154729	0.251869	0.162516
0.164727	0.150167	0.175743	0.157645	0.255003	0.165136
0.165202	0.150202	0.175408	0.157093	0.253073	0.166866
0.165115	0.148698	0.172155	0.154873	0.251965	0.166026
0.162862	0.147711	0.171984	0.151856	0.251172	0.163117
0.162573	0.14744	0.172443	0.152419	0.248241	0.163338
0.16211	0.146947	0.172023	0.152316	0.25083	0.162821
0.15964	0.147069	0.17067	0.151749	0.249648	0.162209
0.158622	0.144628	0.168054	0.149676	0.246332	0.160266
0.154958	0.141605	0.167582	0.147231	0.245065	0.157661
0.154343	0.141472	0.167495	0.147112	0.245064	0.155906
0.155015	0.14052	0.168504	0.147179	0.244754	0.156752
0.157222	0.143055	0.170249	0.149608	0.248703	0.158828
0.158083	0.143443	0.171275	0.150486	0.249241	0.16129
0.157923	0.144146	0.170379	0.150207	0.24769	0.162223
0.156582	0.142588	0.168878	0.149677	0.24765	0.1614
0.157429	0.142233	0.170202	0.148258	0.245309	0.160548
0.158377	0.14194	0.170137	0.149402	0.246956	0.160029
0.158765	0.141425	0.169969	0.14856	0.248254	0.160998
0.158206	0.140386	0.167245	0.149292	0.247792	0.160533
0.157336	0.138645	0.166526	0.147945	0.244602	0.158449
0.155078	0.136826	0.163661	0.145035	0.243405	0.156587
0.153407	0.135306	0.162463	0.144927	0.241835	0.154614
0.153775	0.135388	0.163141	0.144453	0.242746	0.15531
0.154641	0.134105	0.16334	0.145326	0.241958	0.156138
0.154386	0.134123	0.164821	0.145701	0.24026	0.157084
0.152677	0.133813	0.164725	0.145166	0.238743	0.156565
0.153013	0.134857	0.166082	0.144328	0.238208	0.15505
0.152808	0.13517	0.164355	0.145243	0.238591	0.154908
0.154346	0.134866	0.164011	0.146139	0.24157	0.154045
0.155405	0.132229	0.162127	0.146377	0.242233	0.153972
0.154262	0.13023	0.159887	0.14471	0.242157	0.15635
0.152125	0.128784	0.159058	0.141801	0.239667	0.156106
0.148674	0.127548	0.158281	0.140537	0.237495	0.154199
0.148858	0.127887	0.157039	0.13894	0.236582	0.152426
0.145992	0.128921	0.158216	0.139087	0.234808	0.150015
0.149143	0.129894	0.158536	0.140757	0.236123	0.149965
0.148311	0.128937	0.158087	0.142874	0.237737	0.149243
0.150941	0.12528	0.157188	0.142096	0.236929	0.150324
0.149714	0.124346	0.157079	0.139186	0.235696	0.153685
0.148135	0.123123	0.155327	0.136692	0.234173	0.153841
0.145796	0.122592	0.154351	0.135383	0.231087	0.151338
0.144309	0.123797	0.154214	0.134788	0.231469	0.14872
0.143973	0.124852	0.15336	0.135534	0.231673	0.146283
0.145082	0.123285	0.152083	0.135945	0.232734	0.145791
0.144256	0.122321	0.15075	0.135589	0.232733	0.145674
0.142703	0.121136	0.148781	0.132228	0.230516	0.145965
0.140416	0.118397	0.147702	0.13069	0.226009	0.144871
0.138537	0.117665	0.14712	0.12883	0.22436	0.143411
0.136956	0.117543	0.146401	0.1294	0.222648	0.141099
0.135955	0.117718	0.146042	0.127348	0.221952	0.139102
0.135182	0.116035	0.145528	0.128769	0.22092	0.138494
0.134183	0.114171	0.14357	0.126023	0.219524	0.13701
0.133088	0.112561	0.141488	0.125114	0.217062	0.135844
0.131989	0.111088	0.140286	0.124342	0.215732	0.136384
0.130714	0.112204	0.139422	0.1231	0.215493	0.135618
0.130664	0.113002	0.140178	0.12416	0.215	0.134569
0.130085	0.113766	0.139142	0.123579	0.213953	0.134243
0.128846	0.110686	0.136646	0.123765	0.213435	0.133829
0.12886	0.110323	0.136669	0.122176	0.213267	0.130893
0.127066	0.109513	0.133496	0.119883	0.21184	0.12936
0.126074	0.107465	0.133365	0.118396	0.212006	0.127948
0.124662	0.107071	0.133319	0.119705	0.212201	0.127489
0.126125	0.107555	0.132829	0.119818	0.211276	0.127589
0.12521	0.108207	0.13318	0.119246	0.211936	0.127334
0.126143	0.107649	0.131684	0.118633	0.212318	0.126514
0.124478	0.106723	0.131638	0.118261	0.213023	0.125705
0.125613	0.104223	0.131444	0.118662	0.214617	0.12587
0.124676	0.103247	0.129979	0.117119	0.213032	0.124969
0.123823	0.103422	0.128915	0.117076	0.211635	0.123105
0.124011	0.103264	0.128107	0.116028	0.210733	0.122324
0.122883	0.103708	0.126718	0.115785	0.209363	0.121106
0.122525	0.104923	0.124908	0.116241	0.21053	0.120171
0.121221	0.103183	0.124895	0.115633	0.209208	0.118482
0.120169	0.102345	0.123251	0.114375	0.206868	0.117338
0.120112	0.102283	0.122916	0.114281	0.20747	0.118275
0.118971	0.102391	0.123507	0.114881	0.206901	0.116593
0.11941	0.102297	0.122492	0.114252	0.206383	0.115832
0.119092	0.102503	0.12171	0.114796	0.207277	0.115402
0.119183	0.102267	0.121706	0.114668	0.207428	0.113845
0.119014	0.102436	0.122294	0.113743	0.207387	0.113548
0.120025	0.103049	0.122208	0.114944	0.208779	0.11326
0.120734	0.102382	0.121579	0.115803	0.209449	0.114147
0.120797	0.103087	0.120091	0.113849	0.209996	0.114177
0.121652	0.101632	0.119262	0.112909	0.208972	0.112989
0.121771	0.100818	0.117856	0.111329	0.208263	0.111464
0.120695	0.099564	0.117444	0.111289	0.208104	0.11056
0.121422	0.100117	0.117469	0.111119	0.208801	0.110005
0.120315	0.100179	0.11572	0.11043	0.207671	0.110288
0.121227	0.100526	0.115801	0.110357	0.208248	0.110331
0.121451	0.0995758	0.115897	0.110257	0.207178	0.109312
0.122309	0.100594	0.116903	0.109417	0.206915	0.108094
0.120308	0.100492	0.114834	0.109254	0.20844	0.107311
0.120477	0.100158	0.114099	0.108085	0.208067	0.105898
0.12059	0.100487	0.112017	0.107126	0.209174	0.106799
0.120731	0.0998171	0.112328	0.106485	0.207584	0.106296
0.120987	0.101062	0.110719	0.10612	0.206965	0.10607
0.121808	0.101113	0.110376	0.10555	0.208259	0.105219
0.122427	0.100792	0.111569	0.105184	0.20842	0.10392
0.123465	0.101376	0.110639	0.106268	0.207556	0.104903
0.124402	0.100356	0.110223	0.106311	0.208801	0.104202
0.124646	0.0999863	0.108793	0.106025	0.207968	0.10327
0.124384	0.0995212	0.107074	0.104895	0.207425	0.101474
0.124452	0.100311	0.107918	0.104457	0.206441	0.101511
0.123732	0.10096	0.108306	0.106451	0.205828	0.100861
0.124804	0.103852	0.108953	0.107715	0.207169	0.101166
0.126122	0.103437	0.108661	0.107494	0.206162	0.101942
0.125975	0.103806	0.108865	0.107956	0.206266	0.101773
0.126076	0.101717	0.106344	0.107256	0.206939	0.102031
0.126398	0.102015	0.104406	0.105858	0.204864	0.100616
0.126225	0.101026	0.104077	0.103443	0.205558	0.0994608
0.127064	0.1004	0.103527	0.104008	0.205226	0.0980491
0.128126	0.100539	0.104774	0.104617	0.204492	0.0996548
0.128938	0.100502	0.104746	0.104112	0.205416	0.0990823
0.129415	0.10068	0.104593	0.102938	0.205099	0.0994209
0.130638	0.0995558	0.103652	0.10335	0.203928	0.0999262
0.130401	0.0991969	0.103626	0.103427	0.202122	0.0989663
0.129149	0.0987786	0.103041	0.102614	0.201603	0.0989373
0.129903	0.0986904	0.101996	0.101517	0.198458	0.0986953
0.128623	0.098625	0.101579	0.101137	0.198037	0.096864
0.12761	0.0984971	0.102767	0.0999752	0.195914	0.0975377
0.127098	0.0977072	0.102447	0.0992965	0.194581	0.0978038
0.127386	0.0960477	0.100993	0.0992879	0.194375	0.0974437
0.127756	0.0962809	0.100686	0.0975052	0.193551	0.097203
0.127524	0.0949951	0.100273	0.0953817	0.192802	0.0963007
0.128376	0.095188	0.100477	0.0954038	0.192206	0.0955974
0.128851	0.0940075	0.0995975	0.0939038	0.190482	0.0958016
0.128775	0.0942221	0.0986241	0.092072	0.189947	0.0939498
0.128346	0.0947616	0.0992507	0.0914286	0.187176	0.0946381
0.13018	0.0952625	0.0999392	0.0919963	0.186832	0.0966463
0.13002	0.097512	0.101084	0.0920447	0.186334	0.097884
0.130008	0.0974277	0.0993134	0.0906783	0.18477	0.0977069
0.1297	0.0974445	0.0980848	0.0879045	0.18307	0.096944
0.128071	0.0953325	0.0966439	0.0859505	0.182502	0.0954992
0.126625	0.0947301	0.0956986	0.0832993	0.179355	0.0949314
0.126183	0.0947444	0.0941217	0.0836993	0.178018	0.0953568
0.126589	0.0940088	0.0959335	0.0822698	0.177582	0.0946926
0.126819	0.0941147	0.0958713	0.0826965	0.176521	0.0956574
0.128048	0.0918872	0.0962043	0.0832132	0.176881	0.0953109
0.128515	0.0907379	0.0935083	0.0833225	0.176318	0.0966915
0.127707	0.0865723	0.0916867	0.0826418	0.174316	0.096381
0.126952	0.0854786	0.0893536	0.0814872	0.172203	0.0947796
0.127087	0.0837395	0.0886586	0.0806624	0.17121	0.0952615
0.126019	0.0826234	0.0879044	0.0806951	0.170512	0.094741
0.125898	0.0835815	0.0869171	0.081233	0.169112	0.0942487
0.126764	0.0828084	0.085838	0.0807767	0.167501	0.0954238
0.126379	0.081803	0.0868133	0.0808714	0.166159	0.0964905
0.126186	0.0810349	0.0853374	0.081101	0.165822	0.0984356
0.126132	0.081217	0.0831634	0.0801875	0.163417	0.0977739
0.124673	0.080133	0.0805094	0.0778765	0.161093	0.09507
0.124962	0.0801397	0.0805547	0.0768848	0.159083	0.0937858
0.122263	0.0800041	0.0801886	0.0763825	0.157273	0.0957081
0.122028	0.0802858	0.0820655	0.078204	0.156711	0.0973228
0.12262	0.0816192	0.0816683	0.0782454	0.155139	0.098182
0.122831	0.0805552	0.0824459	0.0785592	0.154742	0.0989427
0.123009	0.0797903	0.0819296	0.0790074	0.153432	0.0995399
0.121742	0.0780571	0.0821177	0.0784044	0.152015	0.101055
0.122009	0.0763992	0.0798809	0.0773795	0.150659	0.10215
0.121388	0.0746514	0.0793782	0.0769941	0.147239	0.10094
0.120805	0.0742667	0.0790049	0.0765876	0.145313	0.101099
0.119359	0.074711	0.0805072	0.0776003	0.145552	0.102699
0.119685	0.0742741	0.0804223	0.0784953	0.14495	0.104573
0.119172	0.0739102	0.0802912	0.0785816	0.144628	0.10363
0.118956	0.073028	0.0796568	0.0779579	0.143906	0.103611
0.118098	0.0704847	0.0775528	0.0770279	0.141908	0.104291
0.117577	0.0687291	0.0766056	0.0775271	0.141752	0.1037
0.11658	0.0655398	0.0742263	0.0765295	0.140599	0.102866
0.116231	0.0650948	0.0729556	0.0755595	0.138164	0.100186
0.116188	0.0641613	0.0734195	0.0754262	0.136708	0.0986712
0.115678	0.0635674	0.0726318	0.0762022	0.1362	0.0993456
0.116168	0.0640569	0.0721248	0.0773259	0.134669	0.100101
0.115789	0.0647925	0.0707778	0.0770458	0.135749	0.0992083
0.115878	0.0631707	0.0691083	0.0767124	0.133016	0.0971734
0.11538	0.063085	0.0678965	0.0756896	0.130502	0.0948639
0.114007	0.0619659	0.0678069	0.0757915	0.129279	0.0939397
0.113013	0.0611035	0.0676743	0.0760601	0.126839	0.0909463
0.112266	0.0622709	0.0686261	0.0760086	0.124848	0.0888853
0.113114	0.0636027	0.0689952	0.0765629	0.124336	0.0879331
0.113329	0.066665	0.0693572	0.0763633	0.123903	0.0889677
0.113139	0.0677896	0.0691766	0.0762535	0.123175	0.0882093
0.111847	0.0663922	0.0688358	0.0762905	0.121321	0.0847727
0.110731	0.0657724	0.0683603	0.075948	0.11932	0.0813501
0.110177	0.064827	0.0694457	0.0762043	0.117772	0.0808101
0.109295	0.0634247	0.0690996	0.076808	0.117277	0.0806689
0.109244	0.0647257	0.0689775	0.0766222	0.115021	0.0803841
0.108812	0.065837	0.0671951	0.0755141	0.113364	0.0783655
0.107599	0.0651737	0.0675792	0.0737562	0.111624	0.0757803
0.106149	0.0639585	0.0675105	0.0738172	0.111696	0.0750952
0.105665	0.063159	0.0670638	0.0746228	0.11111	0.0728566
0.104838	0.0624867	0.0661211	0.0750869	0.109253	0.0709291
0.104897	0.0618334	0.0648275	0.0740671	0.108638	0.069554
0.104978	0.061973	0.0655182	0.0733858	0.107385	0.0679657
0.104541	0.0638029	0.0655159	0.0739533	0.107811	0.067226
0.104508	0.0643691	0.0663916	0.0749314	0.107656	0.0663224
0.104215	0.0656919	0.0658782	0.0750337	0.106166	0.0639636
0.103845	0.0651021	0.0659424	0.0740697	0.103693	0.0620336
0.103326	0.0631246	0.0649193	0.0730408	0.10181	0.0602588
0.10231	0.0626288	0.0641127	0.0734783	0.10074	0.0578379
0.101467	0.0628357	0.0632574	0.0726859	0.0985295	0.0551721
0.100306	0.0626127	0.0633458	0.0713203	0.0971469	0.0543316
0.100084	0.0628932	0.0648526	0.0707806	0.0955246	0.0529161
0.0988606	0.063044	0.0649634	0.071472	0.0951833	0.0536533
0.0992726	0.0632622	0.0657038	0.0716614	0.0943289	0.0528512
0.0978553	0.0639611	0.0655191	0.0710597	0.0931063	0.0514007
0.0975206	0.0634163	0.0646873	0.0708167	0.0920136	0.0522964
0.095539	0.0627952	0.0647862	0.0702158	0.0911729	0.0520913
0.0945973	0.062825	0.0644676	0.0698071	0.0887601	0.0526615
0.0935911	0.0627331	0.0640411	0.0694542	0.0874936	0.0511549
0.0919143	0.0630425	0.0639992	0.0686046	0.0850978	0.0499101
0.0915069	0.0627457	0.0643317	0.0684018	0.0835177	0.0500139
0.0912918	0.061822	0.0642244	0.0690436	0.0835577	0.0508422
0.090444	0.0618017	0.0644692	0.068454	0.0835863	0.0515074
0.0903102	0.0610535	0.0633052	0.0679378	0.0813652	0.0504208
0.0891366	0.0601951	0.0612284	0.0665931	0.0790243	0.0486356
0.0876843	0.0592117	0.0610882	0.066159	0.0778561	0.0488358
0.0873697	0.0594669	0.0615272	0.0654763	0.0772677	0.0496962
0.0874737	0.0598743	0.0622406	0.0665558	0.07672	0.0509458
0.0867299	0.0606558	0.0633575	0.0666008	0.0759468	0.0529235
0.0866608	0.060816	0.0629677	0.0663178	0.0755986	0.0539508
0.085837	0.0614127	0.0621343	0.0667416	0.0762128	0.054063
0.0844323	0.0608217	0.0616566	0.0654164	0.0753854	0.0531429
0.0830559	0.0602501	0.0606959	0.0648561	0.0729525	0.0527548
0.0825805	0.0599337	0.061753	0.0643932	0.0701526	0.0528459
0.0817635	0.060289	0.0626697	0.0643271	0.0703918	0.0540238
0.0817689	0.060596	0.0628492	0.0652642	0.0714183	0.0553602
0.0816081	0.0609546	0.0631445	0.0652568	0.0699976	0.0567504
0.080289	0.0605813	0.0630107	0.0643041	0.0683992	0.0565901
0.0802236	0.0607303	0.0623596	0.0641074	0.0665709	0.0573257
0.0791021	0.0599435	0.0616205	0.0644304	0.0658414	0.0579346
0.0775796	0.0593995	0.0616166	0.0635131	0.0652088	0.0578578
0.0759838	0.0585562	0.0610131	0.0618029	0.0632819	0.0569701
0.0739262	0.0582384	0.059181	0.0603752	0.061097	0.0567516
0.0721834	0.0568477	0.0583515	0.059876	0.0600109	0.0570111
0.0714338	0.0576702	0.0582075	0.059159	0.0610891	0.0569774
0.0716734	0.0575048	0.0579799	0.0587833	0.0600785	0.0574599
0.0699963	0.0580588	0.0569021	0.0586075	0.0584877	0.0565578
0.0695618	0.0569463	0.0567778	0.0574862	0.0576614	0.056968
0.0690471	0.0565064	0.0563203	0.0567937	0.0584723	0.0568472
0.0681087	0.0562843	0.0550307	0.0568867	0.057491	0.0565239
0.0669158	0.0559126	0.0553343	0.055986	0.0544569	0.0566742
0.0679132	0.056282	0.0560712	0.0564773	0.0528665	0.0573126
0.0679876	0.0576859	0.0560985	0.0568927	0.0534713	0.057437
0.0667132	0.0579376	0.0558021	0.0575437	0.0556159	0.0579609
0.0660332	0.0563579	0.0556118	0.0565281	0.0548374	0.0576771
0.0645157	0.0549033	0.0542633	0.0548642	0.0515798	0.0576134
0.062391	0.0527056	0.0523723	0.0524674	0.0488754	0.0569661
0.060618	0.0516719	0.0513088	0.0505246	0.0488077	0.0549604
0.0585551	0.0524243	0.0506666	0.0493075	0.04836	0.0540439
0.0587197	0.052963	0.0502597	0.0495562	0.0481261	0.0549792
0.0580916	0.0528111	0.0507746	0.0500451	0.0472926	0.0553362
0.0585637	0.0534488	0.0507365	0.0494302	0.0489138	0.0555885
0.0581129	0.0525883	0.0503963	0.0487911	0.0500849	0.0567314
0.0573001	0.0510569	0.0490108	0.0481083	0.0479779	0.0551238
0.056103	0.0517021	0.0485836	0.0472012	0.0445063	0.0544815
0.0544123	0.0511254	0.0485833	0.0467257	0.0443562	0.053997
0.0540014	0.0514694	0.048095	0.0460199	0.0465191	0.0538761
0.0532064	0.0507371	0.0475355	0.0464147	0.0471304	0.0536154
0.0524242	0.0496063	0.0466727	0.045792	0.0443748	0.0534944
0.0505234	0.0498189	0.0458126	0.0444064	0.0418719	0.0530489
0.0503221	0.0490276	0.0462057	0.0438021	0.0425051	0.0527306
0.0483756	0.0482788	0.0453743	0.0420501	0.0437377	0.0518361
0.0484785	0.0471867	0.0444867	0.0425363	0.0440777	0.0521424
0.0484923	0.0468741	0.0446458	0.0431813	0.0407223	0.0531752
0.0476664	0.0474225	0.0440174	0.0424647	0.0389776	0.0533356
0.0467833	0.0487824	0.0444987	0.0425534	0.0414435	0.0536488
0.0457643	0.0476215	0.0461391	0.0425823	0.043274	0.0535101
0.0459082	0.04793	0.0462903	0.0438748	0.0412735	0.0541161
0.0454515	0.045921	0.0442198	0.0432556	0.0400063	0.0545697
0.044309	0.043937	0.0426394	0.0405334	0.0402295	0.0540239
0.0418312	0.0429944	0.041265	0.0394954	0.0409893	0.0523593
0.0375777	0.041101	0.039347	0.0373328	0.0395456	0.0509339
0.0359571	0.0401232	0.0382621	0.0357487	0.0368905	0.0496178
0.0361756	0.0402331	0.0380878	0.0347156	0.0364992	0.0496016
0.0349458	0.0393005	0.0375502	0.0339071	0.0391378	0.0487163
0.0321447	0.0371819	0.0351039	0.0321637	0.0421749	0.046733
0.0309157	0.0354142	0.0343084	0.0309061	0.0393579	0.0467207
0.0293861	0.0339452	0.0320834	0.0294402	0.037255	0.0452791
0.0266479	0.032565	0.0307094	0.0269885	0.0389729	0.04367
0.0266414	0.0308606	0.0304287	0.025612	0.0418465	0.0414986
0.0251197	0.0304223	0.0308564	0.0254636	0.0419039	0.0408881
0.0237793	0.0299598	0.0296533	0.0252395	0.0396969	0.0399916
0.0234154	0.0293865	0.0287076	0.0245562	0.0405142	0.0397289
0.0233655	0.0293936	0.0276568	0.0255526	0.0434638	0.0392031
0.0240266	0.0312881	0.027204	0.0255836	0.0456124	0.0401452
0.0235416	0.0302249	0.0278769	0.0246681	0.043099	0.0396813
0.0212879	0.0279484	0.0274014	0.0237075	0.0405279	0.0387725
0.0193774	0.0260904	0.0263597	0.0221049	0.0421115	0.0381764
0.0173304	0.0249307	0.0247605	0.0192548	0.0447412	0.0367999
0.0160748	0.0233375	0.0237733	0.0180203	0.0448942	0.0356009
0.016577	0.0244577	0.0216241	0.0184602	0.0425878	0.0351142
0.0165381	0.0244273	0.0209419	0.01819	0.043079	0.0350081
0.0156314	0.023113	0.0211395	0.0175453	0.0460958	0.0334639
0.0151315	0.0221527	0.0211439	0.0166423	0.0480722	0.0319879
0.0151635	0.0220919	0.0204489	0.0160418	0.0464602	0.032726
0.0150136	0.0216376	0.0218323	0.015933	0.0452851	0.0332364
0.0163532	0.0217873	0.0220682	0.0171026	0.0479409	0.0324705
0.0180749	0.0239059	0.0227006	0.0184944	0.0507554	0.0334169
0.0187535	0.0243291	0.0240974	0.018645	0.0530164	0.0335022
0.0200015	0.0242474	0.0250124	0.0196646	0.0521849	0.03366
0.0217525	0.0255463	0.0247588	0.020302	0.0535506	0.0357013
0.0216373	0.0258525	0.0246837	0.0199017	0.0570969	0.0339633
0.021675	0.0246873	0.0262654	0.0196445	0.0593547	0.0321789
0.0241194	0.0251267	0.0264046	0.0215949	0.058324	0.0318121
0.0260142	0.026316	0.0271119	0.022086	0.0593718	0.032102
0.0260149	0.0259049	0.0287161	0.0219004	0.0620769	0.0314567
0.0277258	0.0241428	0.0291013	0.0213625	0.0646253	0.0294849
0.0291586	0.0231202	0.0287004	0.0204817	0.0641927	0.027563
0.0284721	0.0217666	0.0270492	0.0198831	0.0632228	0.0270316
0.027633	0.0206437	0.0283771	0.0185515	0.0638319	0.0261289
0.0273393	0.0209712	0.0285089	0.0194071	0.0664532	0.0238695
0.0279068	0.0207996	0.0279549	0.0202237	0.0675295	0.0215919
0.0279014	0.019879	0.0279229	0.0197882	0.0663684	0.0215404
0.0284416	0.0201567	0.0282314	0.0205496	0.0661183	0.0227135
0.0288653	0.02002	0.0273766	0.0213655	0.0674988	0.0218044
0.0295058	0.0195508	0.0266765	0.020363	0.0704252	0.0205677
0.0308796	0.0198818	0.0280395	0.0199295	0.071623	0.0195826
0.0329895	0.0222121	0.0284938	0.021481	0.0705515	0.0196233
0.036662	0.0252363	0.0310508	0.0250354	0.0735489	0.0223079
0.0392271	0.0285459	0.0333068	0.0279435	0.0772321	0.0240899
0.0426453	0.0297576	0.035152	0.0301812	0.0786758	0.0250494
0.0443272	0.0315791	0.0353603	0.0301097	0.078444	0.0262337
0.0447815	0.0309481	0.0358044	0.0300435	0.079798	0.0276261
0.0452139	0.0320116	0.0363638	0.0318586	0.0806536	0.0277983
0.0463965	0.0328547	0.0375276	0.0333005	0.0834	0.0285778
0.0477987	0.0335147	0.039395	0.0349737	0.083817	0.0288991
0.0490282	0.0348304	0.0415005	0.0380343	0.0833715	0.0329449
0.051277	0.0368833	0.043645	0.0420926	0.0856999	0.0385148
0.0523596	0.0383026	0.0445389	0.0447822	0.0887722	0.0403604
0.0543905	0.0381558	0.0474445	0.0464608	0.0896255	0.0390735
0.0561677	0.0387086	0.0508249	0.0469763	0.0908092	0.0387103
0.0578863	0.0399337	0.0530369	0.0478566	0.0919648	0.0398012
0.0590558	0.0422597	0.0533579	0.0483824	0.094165	0.0392874
0.0611383	0.0469027	0.0547004	0.0491745	0.097701	0.0404819
0.0635842	0.0501331	0.0568324	0.0502222	0.09851	0.0431675
0.0670051	0.051262	0.0597513	0.0512772	0.0984183	0.0437644
0.0681446	0.0503632	0.060931	0.0522532	0.0997843	0.0433125
0.0686786	0.0497509	0.0617218	0.0531025	0.102203	0.0431777
0.06863	0.0486351	0.059969	0.0524999	0.101688	0.0436055
0.0687235	0.0494267	0.0594082	0.0510116	0.102456	0.0432943
0.0689202	0.0506905	0.0595977	0.0505656	0.102191	0.04355
0.0707405	0.0521917	0.0612009	0.0510043	0.103628	0.0451733
0.0725194	0.053415	0.0626195	0.0521047	0.106489	0.0457457
0.0749085	0.0542716	0.0642006	0.0535259	0.107078	0.0461084
0.0763377	0.054395	0.0652612	0.0551649	0.106501	0.0483295
0.077057	0.053453	0.064986	0.0567498	0.108377	0.0488945
0.0771346	0.0539219	0.0642856	0.0562083	0.110618	0.0479639
0.0784231	0.0548086	0.0631775	0.0556019	0.113136	0.0476857
0.0798141	0.0559562	0.0643741	0.0557297	0.112712	0.0494974
0.0816132	0.0578387	0.066406	0.057622	0.113896	0.0505516
0.0834488	0.0591834	0.0696022	0.0610137	0.116127	0.0504816
0.0858036	0.0599066	0.0711267	0.0630374	0.119169	0.0529143
0.0872878	0.0597813	0.0719691	0.0623508	0.11981	0.0536308
0.0877445	0.0591053	0.070409	0.06235	0.119853	0.0537259
0.0873242	0.0578304	0.0697807	0.0623221	0.120901	0.0518465
0.0877272	0.0571315	0.0692922	0.0618179	0.122756	0.0501497
0.088591	0.0572989	0.0695321	0.0630757	0.123959	0.0491742
0.0904702	0.0587767	0.0728391	0.0641526	0.124622	0.0503758
0.0922558	0.0611325	0.0752562	0.0668023	0.126441	0.053681
0.0950806	0.0630146	0.0770201	0.0697806	0.130089	0.0571267
0.0964743	0.0635545	0.0775144	0.0714098	0.132774	0.0578192
0.0989098	0.0633633	0.0781685	0.0714646	0.134025	0.0568282
0.0994969	0.0647761	0.0790494	0.0720603	0.134295	0.0578637
0.100612	0.0659146	0.0807119	0.0731466	0.135427	0.0600503
0.101428	0.0683351	0.0821883	0.0751322	0.137633	0.0616369
0.10292	0.0692978	0.0837924	0.0773756	0.139574	0.0633077
0.104794	0.0708374	0.0853759	0.0782295	0.138188	0.0644765
0.10524	0.0721803	0.0855888	0.0795065	0.138532	0.0670473
0.106127	0.0729601	0.0858104	0.0805345	0.1417	0.0687585
0.107188	0.0723419	0.0853294	0.0802721	0.141447	0.0681743
0.108663	0.0718511	0.085227	0.0797251	0.141372	0.067356
0.109401	0.0713338	0.0862564	0.0786723	0.142905	0.0671501
0.111076	0.0730376	0.0873049	0.0788166	0.143496	0.068575
0.111618	0.0763037	0.0890286	0.0815575	0.147454	0.0701484
0.115226	0.0785957	0.091475	0.0839911	0.149842	0.0729773
0.117834	0.0797309	0.0943642	0.0854624	0.150447	0.0754704
0.119681	0.0810749	0.0960746	0.0861527	0.152791	0.0778007
0.120461	0.0822369	0.0960229	0.0874234	0.154516	0.0786959
0.121413	0.0827684	0.0956361	0.0873571	0.156744	0.0795426
0.122676	0.0820447	0.0942897	0.0875592	0.156401	0.0783612
0.123789	0.0826149	0.0951015	0.0866847	0.156433	0.0778171
0.124849	0.0839405	0.0969459	0.0885645	0.156618	0.0793038
0.125945	0.0863246	0.0986378	0.0907557	0.159808	0.0823064
0.127665	0.0871505	0.100165	0.0919423	0.161733	0.0841373
0.129892	0.0867896	0.101391	0.0933647	0.161873	0.0851738
0.130854	0.0869407	0.101357	0.0935135	0.162293	0.0859436
0.130704	0.0872465	0.101818	0.0940383	0.163251	0.0859154
0.131886	0.0883133	0.102978	0.0950637	0.165671	0.0875797
0.132773	0.0901712	0.103956	0.0947679	0.167989	0.0883285
0.134358	0.0914142	0.106376	0.0961488	0.168209	0.0890634
0.136356	0.0936442	0.108669	0.0971965	0.170737	0.0931596
0.138572	0.0959306	0.110466	0.100393	0.173657	0.0962085
0.140711	0.0978804	0.111589	0.101878	0.17545	0.0985543
0.142235	0.0980937	0.111954	0.102808	0.17597	0.0993038
0.143608	0.0978113	0.112409	0.102385	0.176042	0.0998235
0.143674	0.097989	0.113173	0.101867	0.176583	0.101852
0.144734	0.099146	0.113093	0.103294	0.177066	0.103227
0.144556	0.100111	0.11356	0.104595	0.176279	0.103423
0.145022	0.0999479	0.115165	0.10533	0.176596	0.104429
0.144836	0.100785	0.116282	0.105739	0.176813	0.10576
0.145891	0.101256	0.116741	0.106311	0.179686	0.108217
0.146846	0.101257	0.116832	0.107649	0.181041	0.108888
0.148371	0.100981	0.115987	0.107478	0.18172	0.109512
0.148937	0.101598	0.117327	0.106661	0.181657	0.110938
0.148997	0.102406	0.119015	0.107852	0.18423	0.11203
0.151632	0.104467	0.121463	0.110544	0.186797	0.114896
0.153989	0.10592	0.122356	0.113035	0.187174	0.117596
0.156648	0.107742	0.123674	0.114158	0.187635	0.120146
0.157186	0.108044	0.124217	0.11531	0.187865	0.12173
0.157669	0.108213	0.124247	0.115119	0.188585	0.122021
0.157033	0.107366	0.123503	0.11615	0.189926	0.122467
0.15795	0.107017	0.123049	0.115988	0.190489	0.12213
0.157831	0.107679	0.123909	0.115472	0.189739	0.123163
0.159111	0.10816	0.125196	0.115986	0.191213	0.12461
0.159827	0.109915	0.126709	0.117653	0.193073	0.125609
0.161574	0.110076	0.126101	0.118837	0.19557	0.127176
0.162632	0.111383	0.127763	0.120147	0.19651	0.12906
0.16437	0.112136	0.128404	0.119636	0.196163	0.130256
0.164886	0.113368	0.130062	0.120915	0.196955	0.130836
0.165227	0.114205	0.131489	0.122326	0.199872	0.13299
0.16792	0.1163	0.132845	0.124258	0.199742	0.134739
0.168851	0.11712	0.133478	0.125889	0.200448	0.136704
0.169562	0.119085	0.13552	0.127646	0.199796	0.138593
0.170352	0.120383	0.13631	0.127712	0.200984	0.140012
0.171206	0.120422	0.136083	0.128502	0.202619	0.140556
0.170384	0.119946	0.134962	0.128741	0.201445	0.142
0.170369	0.119596	0.134699	0.128232	0.201858	0.141218
0.170345	0.119012	0.134926	0.128803	0.201607	0.140817
0.170696	0.120445	0.135922	0.129459	0.202402	0.140948
0.171905	0.120421	0.137145	0.129605	0.204524	0.14331
0.172842	0.122296	0.137825	0.131653	0.204742	0.144472
0.173772	0.122576	0.140199	0.132318	0.20418	0.146243
0.175044	0.124149	0.140281	0.134075	0.205582	0.146994
0.174923	0.125244	0.140769	0.134842	0.206796	0.148443
0.17682	0.126335	0.141519	0.136129	0.207798	0.149577
0.177396	0.127279	0.142808	0.135322	0.206848	0.150368
0.177844	0.128037	0.143826	0.136247	0.208098	0.150526
0.17771	0.129503	0.144191	0.136939	0.207762	0.153008
0.178985	0.128913	0.144096	0.137702	0.209876	0.152068
0.179793	0.130018	0.143908	0.139053	0.209818	0.152265
0.180111	0.130384	0.144517	0.138975	0.208891	0.153084
0.181137	0.130081	0.14538	0.140194	0.210062	0.153725
0.181335	0.130705	0.146061	0.139433	0.211616	0.155277
0.181429	0.131157	0.146046	0.141095	0.21292	0.155764
0.182038	0.131292	0.145461	0.140767	0.211493	0.156236
0.182084	0.1311	0.146571	0.141411	0.21112	0.156567
0.181662	0.132376	0.147263	0.141486	0.211471	0.157296
0.182882	0.131989	0.146162	0.141973	0.212617	0.15744
0.181852	0.132321	0.146832	0.142456	0.212788	0.157684
0.181888	0.13322	0.146157	0.143011	0.211944	0.15727
0.181998	0.133148	0.146068	0.143409	0.212211	0.157307
0.181733	0.134423	0.146968	0.143328	0.212584	0.158464
0.183499	0.134484	0.147703	0.144825	0.212647	0.157652
0.183632	0.135268	0.148282	0.145683	0.212436	0.159012
0.183797	0.136173	0.148092	0.146325	0.213425	0.159052
0.183955	0.135728	0.149425	0.146729	0.213436	0.160163
0.184234	0.136777	0.149841	0.148251	0.214673	0.159945
0.184344	0.136186	0.150399	0.147743	0.213673	0.159868
0.18604	0.135788	0.149394	0.148758	0.213394	0.15941
0.185794	0.136731	0.150543	0.148501	0.214126	0.158698
0.185425	0.137805	0.150865	0.149066	0.215096	0.16011
0.186683	0.138757	0.151148	0.150052	0.215351	0.160537
0.187152	0.138087	0.151697	0.149964	0.215114	0.161176
0.186523	0.138949	0.151543	0.151184	0.214805	0.161486
0.186086	0.137949	0.152279	0.151105	0.214376	0.160966
0.186477	0.139159	0.151746	0.151082	0.216292	0.162308
0.186677	0.139408	0.152717	0.15045	0.216689	0.161616
0.186628	0.138884	0.152174	0.151061	0.215935	0.161058
0.185727	0.138744	0.151842	0.151627	0.217083	0.160228
0.185484	0.138678	0.152607	0.151879	0.218044	0.160492
0.186378	0.139544	0.153169	0.152116	0.21864	0.160909
0.185863	0.13944	0.153488	0.152358	0.217684	0.161236
0.185237	0.139949	0.153869	0.153582	0.217511	0.16059
0.185622	0.13935	0.154132	0.153114	0.218478	0.159848
0.185092	0.139183	0.153889	0.152888	0.220282	0.161848
0.18666	0.139746	0.155093	0.153854	0.221581	0.161767
0.186053	0.140181	0.155522	0.153878	0.219023	0.161628
0.18653	0.140416	0.155599	0.154937	0.221076	0.160762
0.186709	0.140797	0.156543	0.153931	0.221402	0.162901
0.188624	0.141612	0.156488	0.155661	0.223221	0.16324
0.187282	0.141369	0.156563	0.155689	0.224197	0.163256
0.187219	0.141767	0.157088	0.155975	0.22326	0.161955
0.186604	0.140291	0.157093	0.15604	0.224078	0.161607
0.187347	0.140755	0.157166	0.156322	0.225673	0.163779
0.187601	0.140262	0.157676	0.156541	0.22672	0.163366
0.187796	0.139857	0.15785	0.156134	0.226363	0.164453
0.186905	0.140643	0.15682	0.157978	0.226827	0.164426
0.186412	0.139773	0.157179	0.15754	0.227505	0.163507
0.187198	0.140591	0.156487	0.157034	0.228827	0.165261
0.187153	0.139296	0.157247	0.156947	0.22786	0.16455
0.187716	0.139508	0.157559	0.158261	0.228133	0.164341
0.187687	0.139918	0.15742	0.15855	0.228104	0.164545
0.187977	0.140361	0.157765	0.157546	0.230312	0.166179
0.188692	0.139534	0.156755	0.158887	0.231564	0.166362
0.190296	0.139829	0.158599	0.158896	0.231131	0.165486
0.188531	0.139471	0.158087	0.160427	0.229856	0.165334
0.188014	0.139968	0.157459	0.159201	0.232276	0.165295
0.188692	0.139615	0.157721	0.158792	0.232799	0.165907
0.189709	0.139276	0.158358	0.159835	0.23482	0.166629
0.190034	0.13938	0.157613	0.160959	0.234096	0.167209
0.19038	0.139131	0.157987	0.160461	0.235309	0.166674
0.19103	0.138725	0.158923	0.159557	0.237063	0.167841
0.190859	0.138272	0.157653	0.159179	0.238338	0.168919
0.192183	0.138062	0.158306	0.158346	0.237914	0.168386
0.192122	0.137759	0.156735	0.158897	0.236727	0.167496
0.190878	0.136941	0.158497	0.159183	0.238292	0.167765
0.190819	0.137561	0.157298	0.157128	0.2372	0.167925
0.190518	0.136581	0.15794	0.157881	0.237078	0.168
0.189216	0.135798	0.157203	0.158694	0.234795	0.166764
0.188058	0.136135	0.15781	0.159309	0.233422	0.166625
0.187201	0.135171	0.157561	0.158444	0.232484	0.166641
0.186878	0.135497	0.157007	0.158637	0.234319	0.165884
0.185013	0.135357	0.158235	0.158501	0.233961	0.166572
0.18581	0.135661	0.157365	0.158103	0.233483	0.166177
0.186062	0.134631	0.158082	0.157779	0.235771	0.166486
0.186998	0.134967	0.157065	0.157959	0.235717	0.166371
0.18727	0.134839	0.157066	0.158479	0.23722	0.168821
0.189118	0.134677	0.157646	0.156792	0.239477	0.167773
0.189647	0.133938	0.158397	0.156897	0.241367	0.168473
0.188783	0.134433	0.158716	0.156794	0.242163	0.169115
0.191569	0.133481	0.158301	0.156296	0.24411	0.170099
0.191225	0.132579	0.158484	0.156556	0.244266	0.169736
0.191147	0.1335	0.157593	0.15672	0.243471	0.169204
0.191962	0.132466	0.156968	0.155175	0.245045	0.168744
0.190117	0.132991	0.157785	0.15528	0.245235	0.1695
0.191697	0.133523	0.15824	0.155537	0.244296	0.170751
0.191599	0.134627	0.158565	0.154766	0.246127	0.17045
0.192987	0.133974	0.158502	0.156288	0.247169	0.171686
0.192816	0.134041	0.159015	0.154734	0.247592	0.171366
0.195646	0.133343	0.158892	0.155138	0.2485	0.172068
0.195266	0.133454	0.160433	0.155022	0.249981	0.173379
0.193988	0.133717	0.159953	0.153468	0.250027	0.173346
0.197062	0.133649	0.159624	0.153684	0.251848	0.173687
0.196072	0.133076	0.158621	0.153727	0.250553	0.17379
0.196926	0.131306	0.159021	0.153468	0.252651	0.1738
0.197464	0.132511	0.158504	0.153559	0.253576	0.173761
0.197067	0.131657	0.158623	0.154062	0.255054	0.174247
0.197696	0.132648	0.159748	0.152768	0.255188	0.174699
0.198011	0.132313	0.158843	0.154969	0.256597	0.174169
0.197491	0.131508	0.158427	0.152928	0.256491	0.174259
0.196047	0.130805	0.156646	0.15211	0.256683	0.173668
0.199226	0.130525	0.156223	0.15285	0.259177	0.173869
0.199225	0.13031	0.156183	0.15066	0.260204	0.174153
0.200651	0.131598	0.1566	0.150225	0.260925	0.174933
0.201187	0.13038	0.156827	0.150009	0.261013	0.173546
0.201697	0.129667	0.156768	0.149954	0.262683	0.173417
0.201595	0.129274	0.155242	0.149587	0.260704	0.173349
0.199894	0.128177	0.154403	0.14893	0.259663	0.172267
0.19906	0.127472	0.154941	0.149831	0.258019	0.172736
0.19612	0.127658	0.154238	0.148593	0.258602	0.173284
0.196769	0.127421	0.153946	0.149191	0.259562	0.17193
0.195739	0.126726	0.153539	0.147645	0.258391	0.170609
0.193979	0.125603	0.152927	0.146807	0.257701	0.169667
0.193427	0.123452	0.151838	0.146457	0.257257	0.168555
0.19355	0.125144	0.152175	0.145531	0.257849	0.168453
0.191503	0.124667	0.15245	0.146192	0.255221	0.168535
0.192025	0.12554	0.152125	0.144297	0.255051	0.168435
0.191055	0.125109	0.152422	0.143254	0.254889	0.168799
0.191918	0.123323	0.151143	0.143119	0.255404	0.166398
0.191533	0.123717	0.148834	0.14252	0.255464	0.166229
0.189714	0.122911	0.149167	0.140663	0.255265	0.16613
0.188234	0.121478	0.148098	0.140541	0.25502	0.164175
0.188701	0.121917	0.147372	0.139863	0.25597	0.164528
0.186974	0.121368	0.147274	0.139157	0.255118	0.162957
0.187027	0.120083	0.1472	0.138889	0.255693	0.16282
0.186682	0.11825	0.144546	0.137762	0.255785	0.161281
0.185752	0.116444	0.145103	0.136373	0.255812	0.160182
0.184229	0.115913	0.144599	0.136276	0.253955	0.159756
0.184265	0.115901	0.143662	0.135328	0.255568	0.159144
0.182703	0.115695	0.144583	0.135211	0.255124	0.158752
0.184027	0.115517	0.144253	0.134811	0.253106	0.158761
0.183839	0.114821	0.143822	0.133466	0.252865	0.158225
0.182575	0.115583	0.143041	0.133748	0.253015	0.157933
0.183748	0.115357	0.142915	0.132142	0.252767	0.157025
0.181028	0.114884	0.144419	0.132164	0.251861	0.156413
0.181656	0.115836	0.143796	0.13276	0.252606	0.156374
0.182045	0.116154	0.143231	0.133706	0.252192	0.154495
0.179401	0.115925	0.142875	0.133463	0.252075	0.154519
0.178874	0.115908	0.142182	0.133134	0.251582	0.153837
0.179258	0.115375	0.141546	0.132975	0.251924	0.153174
0.17908	0.114034	0.141544	0.131623	0.251841	0.153496
0.179401	0.114031	0.141035	0.132049	0.25177	0.152602
0.178065	0.115193	0.142313	0.132675	0.252088	0.152014
0.176997	0.114007	0.143077	0.131495	0.253485	0.15181
0.179405	0.11503	0.142939	0.131509	0.253535	0.151361
0.179689	0.113143	0.142723	0.131182	0.252679	0.151476
0.178053	0.11453	0.142919	0.132049	0.254583	0.152075
0.180418	0.11572	0.14229	0.131265	0.254706	0.152443
0.178562	0.1155	0.142527	0.131385	0.254632	0.148595
0.180218	0.114077	0.140639	0.130908	0.253934	0.147822
0.180695	0.112915	0.139608	0.131295	0.256988	0.147611
0.178047	0.112054	0.137903	0.131699	0.254468	0.145262
0.177476	0.110469	0.138812	0.130383	0.256067	0.144201
0.174076	0.111808	0.138816	0.130153	0.255565	0.144087
0.174767	0.111973	0.139782	0.130216	0.255036	0.142565
0.174468	0.113134	0.140614	0.13221	0.25652	0.144565
0.17257	0.112389	0.140808	0.130968	0.254779	0.145359
0.174008	0.113869	0.142374	0.1328	0.256166	0.143803
0.176403	0.11398	0.141536	0.131764	0.25607	0.145415
0.179259	0.113111	0.142757	0.132211	0.258758	0.144571
0.181654	0.114957	0.143525	0.132693	0.258005	0.143586
0.182678	0.113804	0.14216	0.13133	0.260835	0.142154
0.180564	0.115285	0.142212	0.131568	0.25701	0.141034
0.180569	0.114581	0.142822	0.131618	0.259992	0.1402
0.181145	0.114037	0.141284	0.131757	0.26023	0.140211
0.177848	0.110993	0.139749	0.131582	0.260849	0.13851
0.17689	0.110803	0.138555	0.129991	0.261262	0.136276
0.172852	0.108458	0.136885	0.129223	0.261658	0.134373
0.171324	0.108071	0.138017	0.128427	0.264243	0.132581
0.172335	0.108486	0.138482	0.129564	0.264006	0.134528
0.174598	0.109167	0.139994	0.132985	0.262728	0.134887
0.176555	0.110875	0.14258	0.133984	0.26358	0.137763
0.178736	0.11375	0.142706	0.134743	0.260705	0.136358
0.177438	0.11415	0.14504	0.133122	0.261777	0.136848
0.178322	0.11395	0.145666	0.133106	0.26399	0.137411
0.178793	0.113474	0.143984	0.132403	0.264024	0.136989
0.177145	0.113451	0.143365	0.132524	0.265298	0.136207
0.175866	0.114226	0.143071	0.132927	0.26418	0.136948
0.173434	0.116197	0.142705	0.133679	0.258188	0.135074
0.169572	0.115192	0.142654	0.133787	0.256067	0.133773
0.166686	0.114727	0.141135	0.133581	0.256078	0.13256
0.165616	0.114084	0.141181	0.134005	0.253959	0.13303
0.164261	0.112943	0.139603	0.132614	0.254811	0.134326
0.163967	0.114832	0.140783	0.134655	0.256939	0.13459
0.164184	0.117938	0.143853	0.135712	0.256858	0.135649
0.165644	0.119168	0.144921	0.137852	0.258707	0.138128
0.167189	0.121231	0.146346	0.139701	0.259542	0.140004
0.169513	0.122928	0.147991	0.138593	0.261208	0.13966
0.168208	0.124067	0.147815	0.141709	0.261008	0.141958
0.167337	0.124623	0.148588	0.138811	0.261536	0.142299
0.166427	0.125424	0.147539	0.138898	0.259432	0.139246
0.163945	0.123683	0.145288	0.138374	0.26029	0.138309
0.162314	0.125335	0.144849	0.137868	0.25896	0.136349
0.160801	0.123995	0.144402	0.137558	0.257681	0.13676
0.159769	0.124186	0.146213	0.137651	0.258981	0.136777
0.158857	0.125597	0.145918	0.139342	0.256337	0.137988
0.157515	0.12766	0.147228	0.141446	0.257913	0.138917
0.158982	0.12902	0.150147	0.142743	0.259373	0.140033
0.159269	0.131314	0.15191	0.142475	0.261362	0.139906
0.159473	0.134595	0.154179	0.144155	0.261437	0.140666
0.160862	0.136695	0.15633	0.147028	0.261013	0.14279
0.161436	0.139619	0.15926	0.147668	0.259604	0.143083
0.163359	0.142497	0.160085	0.150835	0.25896	0.145449
0.16305	0.145182	0.161352	0.151757	0.259291	0.145298
0.161852	0.144329	0.162679	0.149013	0.260144	0.145706
0.158788	0.14222	0.160687	0.147926	0.255359	0.142765
0.155716	0.141312	0.159571	0.145459	0.251789	0.142527
0.151441	0.138272	0.157328	0.14509	0.251293	0.141729
0.148501	0.137794	0.157418	0.144953	0.246947	0.140082
0.145463	0.13778	0.156891	0.146628	0.246296	0.140504
0.146235	0.140549	0.159764	0.149345	0.245476	0.140812
0.146016	0.143544	0.159155	0.151005	0.246266	0.142423
0.149013	0.145374	0.160598	0.151394	0.244997	0.145096
0.149503	0.146554	0.161702	0.153795	0.244621	0.145796
0.149637	0.146932	0.162018	0.152378	0.243797	0.145823
0.149999	0.149045	0.163095	0.152625	0.244388	0.146211
0.151086	0.150846	0.164117	0.154653	0.244686	0.145299
0.151064	0.15183	0.164705	0.15424	0.243894	0.146849
0.151384	0.154254	0.164783	0.154817	0.245427	0.148376
0.148998	0.154483	0.164753	0.154241	0.244893	0.148628
0.148999	0.15354	0.166895	0.154204	0.244051	0.148177
0.145471	0.154787	0.165938	0.154118	0.242254	0.146134
0.142847	0.154722	0.165299	0.154259	0.23723	0.147924
0.139452	0.155153	0.165387	0.154151	0.239332	0.14759
0.141004	0.15824	0.168105	0.154664	0.240761	0.148348
0.142469	0.159179	0.170043	0.15693	0.236737	0.149538
0.14383	0.162468	0.171722	0.160901	0.23712	0.149924
0.143512	0.166579	0.174519	0.162595	0.234578	0.15218
0.145395	0.168773	0.175677	0.165087	0.236526	0.15339
0.14556	0.168743	0.176015	0.165693	0.237894	0.154253
0.144781	0.167912	0.176733	0.16077	0.23498	0.154395
0.141158	0.166215	0.172654	0.159891	0.231164	0.150723
0.140051	0.162453	0.168466	0.156494	0.228127	0.147988
0.134257	0.162221	0.167797	0.156024	0.225178	0.146937
0.130962	0.156596	0.165323	0.153954	0.2241	0.143847
0.130327	0.158555	0.164276	0.152755	0.222627	0.143607
0.127399	0.157271	0.167424	0.15308	0.221177	0.144168
0.127449	0.157909	0.167425	0.151922	0.220143	0.144705
0.128354	0.158456	0.170683	0.154266	0.221899	0.145265
0.126996	0.16153	0.174287	0.155818	0.219332	0.146436
0.127736	0.163925	0.174562	0.15843	0.217559	0.145505
0.130623	0.167424	0.176254	0.158366	0.217381	0.148979
0.130993	0.170126	0.17808	0.158732	0.217139	0.149322
0.133354	0.171773	0.181558	0.164095	0.217158	0.151485
0.132651	0.173875	0.181347	0.161954	0.21802	0.154197
0.132927	0.171494	0.182098	0.162738	0.213641	0.154108
0.130082	0.170634	0.18514	0.161557	0.212738	0.15173
0.127847	0.170926	0.181716	0.160743	0.209955	0.153611
0.125382	0.168798	0.181759	0.158974	0.209924	0.153212
0.126059	0.169505	0.18164	0.159901	0.211117	0.153047
0.126907	0.170853	0.181205	0.162784	0.210031	0.155605
0.127954	0.17251	0.18441	0.166403	0.209792	0.156287
0.129863	0.170736	0.184775	0.166333	0.210346	0.160573
0.128694	0.174511	0.185723	0.167788	0.209236	0.162762
0.127662	0.174794	0.183532	0.169217	0.206164	0.160755
0.126225	0.175387	0.184353	0.168766	0.203107	0.16011
0.129374	0.176873	0.182957	0.168903	0.200821	0.159361
0.127433	0.176853	0.183475	0.168989	0.198007	0.159478
0.127849	0.178623	0.182627	0.168522	0.198612	0.158656
0.127037	0.176208	0.183188	0.165616	0.193894	0.159479
0.123687	0.173824	0.180182	0.161376	0.190488	0.155088
0.117813	0.17213	0.177296	0.158388	0.191472	0.152057
0.11472	0.169479	0.177447	0.158151	0.193716	0.152172
0.115978	0.169107	0.177628	0.156168	0.190784	0.151214
0.117434	0.172533	0.177963	0.158096	0.192615	0.151254
0.118962	0.174927	0.182925	0.162066	0.193612	0.15367
0.119296	0.17588	0.183596	0.163263	0.191948	0.157363
0.121275	0.178935	0.185561	0.164959	0.189555	0.158536
0.120447	0.178457	0.185733	0.164667	0.187474	0.160086
0.122392	0.176548	0.185664	0.167767	0.185635	0.162474
0.121678	0.178382	0.184475	0.170651	0.181749	0.162927
0.122572	0.181339	0.185687	0.172686	0.180413	0.161434
0.125599	0.182774	0.186634	0.174692	0.177644	0.166382
0.125874	0.182425	0.190504	0.176327	0.17654	0.168266
0.126228	0.18204	0.18945	0.176284	0.179156	0.169604
0.125335	0.181112	0.188515	0.177748	0.178672	0.172749
0.1215	0.176555	0.18646	0.177831	0.1734	0.170661
0.121898	0.177897	0.183869	0.173261	0.167648	0.16957
0.121295	0.172801	0.184042	0.172017	0.165785	0.170248
0.12271	0.175563	0.180397	0.176455	0.162599	0.170576
0.124149	0.176716	0.182725	0.177807	0.161272	0.171775
0.123623	0.177204	0.182548	0.177505	0.159623	0.172391
0.12562	0.178759	0.181754	0.177706	0.156678	0.173833
0.125906	0.179076	0.182746	0.179815	0.155054	0.17536
0.126214	0.178134	0.183315	0.180119	0.152827	0.175023
0.128746	0.17565	0.180262	0.179213	0.152652	0.173386
0.127396	0.17582	0.183344	0.179922	0.151587	0.173522
0.12593	0.173408	0.183636	0.178242	0.149019	0.172756
0.124123	0.172	0.181003	0.178916	0.147398	0.172176
0.120848	0.16854	0.178911	0.176175	0.149959	0.169671
0.11705	0.163681	0.175227	0.176396	0.145024	0.164882
0.115736	0.159655	0.167695	0.175187	0.142791	0.159595
0.115009	0.157365	0.166639	0.171325	0.144257	0.158081
0.111148	0.153151	0.164329	0.172287	0.137403	0.155653
0.113813	0.149752	0.162778	0.175056	0.135393	0.152491
0.115842	0.147897	0.160528	0.18091	0.134554	0.14849
0.116422	0.145772	0.160388	0.179016	0.131954	0.146508
0.116307	0.144299	0.160377	0.180818	0.1298	0.146347
0.119609	0.14229	0.158714	0.183553	0.132208	0.145434
0.122457	0.143584	0.160731	0.186035	0.132945	0.146556
0.123834	0.141312	0.15827	0.184525	0.13103	0.145683
0.124075	0.141374	0.155737	0.184218	0.13102	0.143942
0.124725	0.138534	0.152662	0.1803	0.130698	0.141873
0.122171	0.135102	0.151734	0.175647	0.12668	0.139508
0.118316	0.132044	0.143655	0.172305	0.123284	0.135772
0.118804	0.130814	0.140032	0.170407	0.122381	0.131397
0.120074	0.128932	0.142393	0.163935	0.12212	0.129033
0.120669	0.128587	0.139171	0.163426	0.122446	0.125605
0.122614	0.128983	0.139047	0.1648	0.121518	0.123594
0.123036	0.128337	0.137782	0.162357	0.120562	0.121912
0.120845	0.124007	0.135727	0.156565	0.113533	0.118479
0.118117	0.121628	0.131307	0.153954	0.109461	0.113436
0.116284	0.117349	0.128102	0.149353	0.105189	0.108662
0.112088	0.113103	0.123785	0.144136	0.103503	0.105137
0.107597	0.111252	0.116363	0.141506	0.100058	0.099348
0.10689	0.109389	0.111762	0.137756	0.0984627	0.0928013
0.102271	0.10467	0.106054	0.130366	0.0964397	0.0884238
0.099105	0.100631	0.101757	0.12491	0.0946077	0.083398
0.0943	0.0950467	0.0967245	0.122921	0.0901097	0.0791592
0.0909504	0.0922901	0.091436	0.118229	0.0877864	0.0736548
0.0887759	0.090565	0.0913279	0.115893	0.088684	0.0701999
0.0919797	0.0890369	0.0896016	0.118056	0.0862244	0.0684635
0.0951044	0.0898004	0.0910159	0.118576	0.0894603	0.0683345
0.0980611	0.0892208	0.0915912	0.118285	0.0931277	0.0698958
0.106136	0.0901431	0.092774	0.120642	0.0940421	0.0698596
0.111236	0.0929782	0.0921954	0.123606	0.0948717	0.0697244
0.114363	0.0920031	0.0930854	0.121991	0.0933742	0.0699623
0.117023	0.0895355	0.0902033	0.119306	0.087281	0.0675444
0.117675	0.0879604	0.084879	0.116675	0.0835373	0.066045
0.113395	0.0844464	0.0823724	0.11051	0.0838327	0.064284
0.110693	0.0812953	0.0810319	0.104727	0.0848354	0.0622232
0.109327	0.0806442	0.0761718	0.10268	0.0841848	0.0609491
0.107903	0.0793666	0.072813	0.100766	0.0817832	0.0582598
0.10556	0.0755195	0.0708014	0.0955686	0.0789373	0.0555806
0.103933	0.0741027	0.0672811	0.0915608	0.077525	0.0526767
0.100579	0.0700852	0.063234	0.0900848	0.0754745	0.0478055
0.0992324	0.066941	0.0619957	0.0843908	0.0761748	0.046187
0.097434	0.0640651	0.0597159	0.0806702	0.0724813	0.0447893
0.0946172	0.0606287	0.0575134	0.0768608	0.0687645	0.0401992
0.0895434	0.0575332	0.0626284	0.0747824	0.0705553	0.0406534
0.0866485	0.0540489	0.0753643	0.0692756	0.0719459	0.0395233
0.0832186	0.0509609	0.0773471	0.0665157	0.0773174	0.0373679
0.0788763	0.0485785	0.072618	0.0655917	0.0884658	0.0370335
0.07333	0.0440154	0.0709984	0.064727	0.0967666	0.037591
0.0706733	0.0411135	0.0719029	0.0703441	0.0942408	0.0353058
0.0796796	0.0482609	0.0720464	0.0857438	0.0859274	0.0417936
0.0929349	0.0621995	0.0745295	0.0889006	0.0828624	0.0570015
0.0993729	0.0721896	0.0758225	0.080689	0.0842818	0.0650251
0.093566	0.0698661	0.0747875	0.072336	0.0876184	0.0662268
0.080415	0.057684	0.0714779	0.0691946	0.0905595	0.0611596
0.0683957	0.048001	0.0659412	0.0659881	0.0910222	0.0516868
0.0654008	0.0436142	0.0617873	0.0705773	0.0862548	0.0481297
0.0685874	0.0451643	0.0575012	0.0773738	0.0763902	0.0523363
0.0748901	0.051353	0.0561767	0.0733794	0.0728594	0.0595898
0.0744805	0.0552198	0.0546411	0.0649939	0.0724114	0.0650366
0.0706814	0.0540049	0.0553962	0.0593029	0.074421	0.0646095
0.0639076	0.0495831	0.0547034	0.0539776	0.0805714	0.0622747
0.0568354	0.0427516	0.0536911	0.0478074	0.0813281	0.05738
0.0512364	0.0373909	0.0514125	0.0496239	0.0771057	0.0541648
0.0539911	0.0371339	0.0505454	0.051386	0.0739848	0.0546223
0.0572658	0.0418662	0.051136	0.0523201	0.0754057	0.0581102
0.0580048	0.046397	0.0525534	0.0499452	0.0757697	0.0604696
0.0562475	0.0471556	0.0559435	0.0473026	0.0804399	0.0634096
0.0528026	0.0450809	0.0570919	0.0434729	0.0869923	0.0635278
0.0453179	0.0406828	0.0573372	0.0382086	0.0883426	0.062589
0.0394093	0.0380082	0.0550342	0.0390637	0.0847022	0.0611213
0.041595	0.038735	0.0539948	0.0416899	0.0877275	0.0609962
0.0493015	0.0412713	0.0554945	0.039099	0.0891908	0.0634326
0.051679	0.0441532	0.0590384	0.0392085	0.0886198	0.0666047
0.0506962	0.0439419	0.0626479	0.0399778	0.0909354	0.0696121
0.0492785	0.0431799	0.0607269	0.036474	0.0929298	0.070661
0.0445269	0.0410514	0.0591717	0.0322453	0.0944858	0.0693027
0.0381817	0.0402478	0.057059	0.0355917	0.0970957	0.0674365
0.0403525	0.0424664	0.0539742	0.0384926	0.0987994	0.0699774
0.0463209	0.0446025	0.0571916	0.0393257	0.100145	0.0724694
0.0499652	0.0482853	0.0583434	0.0425258	0.101364	0.0750232
0.0520033	0.0529171	0.0604226	0.0442157	0.103529	0.0784332
0.0532898	0.0526122	0.062795	0.0446881	0.107506	0.0818176
0.053549	0.0548499	0.0640518	0.0458971	0.112503	0.0830506
0.0503499	0.0547222	0.0654787	0.0483248	0.113587	0.0844908
0.0504674	0.0539058	0.0685975	0.048573	0.11929	0.0857321
0.0536377	0.0557608	0.0688762	0.0485159	0.117547	0.0886949
0.0563421	0.0591149	0.0719109	0.0517997	0.115811	0.0912598
0.0576095	0.0606166	0.0735366	0.0554605	0.116584	0.0922489
0.0587212	0.063159	0.0760502	0.0534811	0.118327	0.0942891
0.0600011	0.0637229	0.0772671	0.0550594	0.119262	0.0937971
0.0603427	0.0648743	0.0797364	0.0580324	0.124245	0.0958116
0.0608655	0.0653178	0.082328	0.0601767	0.128656	0.0980081
0.0612554	0.0657992	0.082969	0.0581766	0.128998	0.0998804
0.0636271	0.0669834	0.0830593	0.0601504	0.130132	0.100153
0.06482	0.067346	0.0860917	0.0590194	0.130179	0.100438
0.0662321	0.0685534	0.0869887	0.0585138	0.132404	0.101857
0.0694512	0.069363	0.0869045	0.0607429	0.131728	0.102246
0.0677216	0.0695035	0.0858738	0.060687	0.132031	0.102476
0.0660968	0.0713474	0.087127	0.0577961	0.133565	0.104177
0.0662572	0.0717742	0.086909	0.0570131	0.134512	0.104481
0.069093	0.0735315	0.0866275	0.0601232	0.13728	0.105399
0.0686859	0.0740773	0.0871589	0.0609808	0.134781	0.107353
0.0723455	0.0772415	0.0885537	0.0632557	0.13852	0.105638
0.0730946	0.0780071	0.0909957	0.0668331	0.138953	0.110835
0.0733921	0.0806898	0.0927583	0.0664623	0.140508	0.110971
0.0751322	0.0821672	0.0940909	0.0664912	0.142837	0.11115
0.0768854	0.0833993	0.0949877	0.0689817	0.14803	0.113701
0.0781786	0.0846826	0.0978868	0.0709704	0.148791	0.115844
0.0799855	0.0870971	0.0992565	0.0731225	0.152709	0.115441
0.0844058	0.0913309	0.101935	0.0776017	0.157579	0.119944
0.086917	0.0950892	0.106296	0.080474	0.157789	0.121997
0.0895375	0.0980578	0.107657	0.0817889	0.161991	0.123012
0.0929654	0.0980224	0.110532	0.0816308	0.165023	0.122356
0.0949465	0.101117	0.111747	0.0848848	0.16748	0.124165
0.0946539	0.102423	0.114583	0.085865	0.1711	0.126038
0.0939678	0.103326	0.115145	0.0880088	0.171364	0.125665
0.0975775	0.105888	0.117086	0.0909054	0.176649	0.128158
0.0962928	0.107566	0.120852	0.0905773	0.175869	0.129926
0.0990465	0.109687	0.121128	0.0931643	0.180667	0.130228
0.101802	0.109723	0.11835	0.0937543	0.180562	0.129965
0.102142	0.110605	0.119422	0.0958004	0.182833	0.131285
0.100823	0.109573	0.11992	0.0944219	0.183406	0.131409
0.103702	0.109654	0.121481	0.0942043	0.187685	0.131131
0.104013	0.110981	0.122232	0.0957295	0.186902	0.130884
0.102734	0.111763	0.1225	0.0957017	0.18738	0.132883
0.106653	0.11536	0.122924	0.0971336	0.188169	0.132616
0.107232	0.116694	0.123763	0.0991298	0.189062	0.133691
0.109497	0.115749	0.123038	0.0991143	0.188836	0.132537
0.110288	0.117935	0.122756	0.100518	0.190431	0.132358
0.113166	0.117377	0.123231	0.103085	0.190853	0.131995
0.112037	0.116762	0.124446	0.104148	0.192302	0.12968
0.114133	0.118282	0.125122	0.106827	0.194945	0.128992
0.118509	0.118979	0.125991	0.109485	0.19788	0.13001
0.118596	0.120712	0.126752	0.109182	0.198427	0.131332
0.122987	0.122434	0.127801	0.111583	0.201864	0.130742
0.124593	0.123319	0.12895	0.113363	0.204927	0.131339
0.125445	0.122321	0.130834	0.112145	0.207857	0.131288
0.124575	0.123405	0.13102	0.113142	0.20932	0.131185
0.126095	0.12233	0.132659	0.112253	0.208658	0.129671
0.124666	0.121461	0.1316	0.113244	0.211471	0.127967
0.124784	0.123167	0.129179	0.113108	0.210422	0.126692
0.12654	0.122337	0.130763	0.115167	0.210059	0.125565
0.127399	0.123404	0.131591	0.11619	0.211667	0.12725
0.128879	0.124768	0.132664	0.11918	0.214005	0.12671
0.130061	0.12463	0.134778	0.12147	0.21537	0.127428
0.134306	0.124724	0.135187	0.123264	0.220148	0.12844
0.136181	0.125004	0.13488	0.124161	0.222318	0.129315
0.136717	0.124921	0.135918	0.125976	0.223537	0.12837
0.138515	0.123036	0.13647	0.125589	0.227171	0.129973
0.139967	0.125567	0.136016	0.126859	0.230015	0.130383
0.140975	0.126716	0.137691	0.12974	0.230895	0.128541
0.142763	0.126023	0.137775	0.1299	0.231851	0.130193
0.143132	0.124734	0.138298	0.129589	0.229982	0.131463
0.144764	0.126058	0.137473	0.130513	0.233129	0.129978
0.144075	0.1237	0.136454	0.131835	0.232882	0.12909
0.144475	0.123773	0.137527	0.132676	0.236464	0.129247
0.146768	0.125123	0.13936	0.13291	0.237265	0.127556
0.149208	0.125597	0.139133	0.136492	0.23707	0.126952
0.150824	0.126146	0.140516	0.138081	0.240211	0.128143
0.153353	0.126521	0.141188	0.139591	0.242873	0.130122
0.154404	0.128139	0.143446	0.141793	0.241818	0.129249
0.156313	0.128053	0.142343	0.142644	0.246096	0.129845
0.156895	0.127312	0.141108	0.142694	0.248423	0.131696
0.15819	0.126326	0.141717	0.14311	0.247966	0.131613
0.158819	0.128515	0.14121	0.143792	0.250643	0.13283
0.15786	0.127552	0.140436	0.143619	0.250935	0.13338
0.157105	0.126911	0.141641	0.142036	0.249528	0.133458
0.157844	0.128842	0.139352	0.141991	0.249002	0.134058
0.158824	0.127694	0.138067	0.142399	0.249568	0.134661
0.158317	0.128134	0.137537	0.141862	0.252104	0.137014
0.161017	0.131029	0.140741	0.145004	0.251101	0.135792
0.160953	0.129814	0.14008	0.145012	0.254231	0.138424
0.161118	0.130265	0.142414	0.146524	0.254844	0.140381
0.162936	0.130777	0.144067	0.148306	0.253322	0.142371
0.164785	0.131617	0.144505	0.148212	0.254935	0.143379
0.166604	0.13211	0.145421	0.148964	0.256024	0.144028
0.16607	0.130395	0.144913	0.14878	0.255496	0.145707
0.16486	0.129507	0.144935	0.148119	0.255546	0.145232
0.166194	0.128809	0.144735	0.14822	0.256946	0.143521
0.168018	0.129372	0.145281	0.148234	0.258076	0.145618
0.169368	0.129326	0.147421	0.149345	0.259646	0.14616
0.171179	0.132176	0.146896	0.150939	0.260978	0.147852
0.173446	0.134326	0.149435	0.152167	0.261889	0.150427
0.17281	0.137025	0.15102	0.154311	0.262266	0.15067
0.174558	0.136936	0.15132	0.156106	0.262188	0.151521
0.175231	0.135196	0.15144	0.156657	0.26267	0.15096
0.1774	0.135506	0.151505	0.158449	0.263577	0.150959
0.176656	0.133265	0.151204	0.15966	0.262874	0.151572
0.178295	0.132303	0.150222	0.159493	0.264396	0.151303
0.177084	0.132187	0.152484	0.159965	0.266105	0.150647
0.179713	0.133515	0.152803	0.161197	0.266993	0.153798
0.180527	0.135466	0.154614	0.162637	0.269086	0.155945
0.181655	0.13737	0.155479	0.164948	0.268722	0.156496
0.181885	0.138078	0.15533	0.163991	0.270597	0.159305
0.182953	0.138297	0.155347	0.166306	0.271564	0.160994
0.184291	0.138746	0.156544	0.167096	0.272464	0.160764
0.185244	0.140017	0.1581	0.167186	0.274258	0.162938
0.185792	0.14164	0.158643	0.168898	0.275113	0.164803
0.187744	0.141234	0.161276	0.169939	0.275067	0.165976
0.187478	0.142368	0.160854	0.169455	0.274648	0.167445
0.187822	0.143225	0.16134	0.169945	0.274851	0.166993
0.186673	0.144055	0.159896	0.169558	0.27317	0.165868
0.18737	0.143472	0.160632	0.168066	0.273811	0.167616
0.186702	0.141261	0.160791	0.168351	0.274889	0.165919
0.188736	0.143584	0.161568	0.169287	0.273792	0.165976
0.187337	0.14405	0.163632	0.170287	0.276295	0.167756
0.188493	0.14532	0.163727	0.169792	0.276657	0.169145
0.189937	0.14784	0.166024	0.171115	0.275978	0.17027
0.188993	0.147723	0.166512	0.171448	0.277461	0.171842
0.188761	0.146825	0.16642	0.170148	0.278071	0.170265
0.189972	0.146732	0.167198	0.171979	0.277617	0.172433
0.189599	0.148371	0.169549	0.174207	0.279066	0.172687
0.191095	0.148589	0.170226	0.173139	0.27688	0.174835
0.190286	0.148214	0.170334	0.17559	0.277986	0.173971
0.191967	0.149588	0.170082	0.176926	0.277142	0.174206
0.191934	0.149505	0.171128	0.17539	0.27602	0.175631
0.190725	0.147762	0.169552	0.175745	0.276389	0.173288
0.190297	0.147693	0.170026	0.174847	0.276312	0.174508
0.190392	0.148461	0.171075	0.175151	0.276479	0.173068
0.190655	0.147327	0.172526	0.174745	0.275828	0.172039
0.190084	0.148238	0.171694	0.174969	0.27655	0.171701
0.189694	0.149558	0.173638	0.174266	0.277002	0.172207
0.189478	0.149998	0.172508	0.174417	0.275781	0.172198
0.189825	0.149304	0.173957	0.174423	0.277824	0.17108
0.189849	0.150203	0.176006	0.17381	0.274144	0.17203
0.188399	0.150722	0.176297	0.173174	0.276628	0.171657
0.186987	0.15019	0.176651	0.173616	0.275703	0.172564
0.187225	0.150664	0.176254	0.174696	0.276976	0.171519
0.187975	0.150426	0.176325	0.173872	0.275609	0.171795
0.186044	0.1495	0.175962	0.17394	0.274934	0.171972
0.186662	0.149224	0.175753	0.173811	0.276018	0.171106
0.18574	0.150176	0.177583	0.173444	0.27521	0.170599
0.184878	0.150104	0.17824	0.173483	0.275824	0.171462
0.18595	0.150646	0.177158	0.174389	0.274023	0.170197
0.185824	0.151464	0.178535	0.173569	0.275955	0.170853
0.185566	0.15161	0.180664	0.173424	0.27522	0.171619
0.186724	0.15249	0.180875	0.174783	0.276421	0.172405
0.186059	0.154823	0.181854	0.174959	0.274543	0.173686
0.18556	0.154759	0.181254	0.174688	0.274901	0.174577
0.185804	0.153908	0.181708	0.174711	0.272906	0.174414
0.185236	0.155316	0.181128	0.174181	0.272839	0.173835
0.185871	0.155773	0.1817	0.174087	0.274777	0.1741
0.185038	0.154907	0.180808	0.174583	0.271422	0.173863
0.186386	0.154783	0.181047	0.174738	0.273406	0.173867
0.184776	0.156618	0.181482	0.173518	0.272095	0.172349
0.184241	0.155926	0.182348	0.172791	0.27084	0.171905
0.18304	0.1552	0.182072	0.174318	0.273031	0.171553
0.181808	0.155307	0.181984	0.172267	0.273021	0.170671
0.18083	0.155145	0.181794	0.17136	0.271294	0.170676
0.180465	0.154346	0.180536	0.170626	0.273244	0.17062
0.181138	0.15559	0.179954	0.170793	0.269583	0.168867
0.180163	0.154766	0.179795	0.170145	0.270358	0.169458
0.179836	0.155034	0.180859	0.170175	0.270188	0.169882
0.18145	0.156481	0.181929	0.170775	0.269667	0.16955
0.180249	0.155242	0.180709	0.170702	0.27106	0.170796
0.18148	0.15603	0.180601	0.169644	0.268557	0.170112
0.180601	0.155584	0.179374	0.170458	0.268476	0.170059
0.182434	0.156809	0.179613	0.170728	0.269098	0.169404
0.181759	0.156684	0.180222	0.169998	0.268076	0.170357
0.181602	0.156363	0.180091	0.17024	0.268602	0.169555
0.180338	0.155656	0.180213	0.169765	0.267439	0.170075
0.178706	0.155471	0.180105	0.167282	0.26671	0.1687
0.177541	0.155945	0.178814	0.167842	0.267832	0.169375
0.17751	0.156788	0.179094	0.167032	0.268003	0.168798
0.177703	0.157479	0.177665	0.166429	0.265219	0.167101
0.1778	0.156422	0.178008	0.166493	0.264885	0.168844
0.177839	0.157012	0.178456	0.165873	0.264816	0.168171
0.177373	0.158083	0.179069	0.166679	0.262553	0.167573
0.177018	0.157281	0.178043	0.165619	0.265116	0.168146
0.175144	0.158316	0.17957	0.167226	0.264386	0.168223
0.176194	0.158212	0.180649	0.166438	0.262779	0.167906
0.175112	0.158762	0.178827	0.167211	0.264561	0.169146
0.174967	0.157434	0.178012	0.167316	0.262819	0.168652
0.173101	0.15597	0.176881	0.164784	0.263201	0.168171
0.17163	0.153403	0.173353	0.162844	0.261849	0.166151
